# Supplementary material for: Chromatin remodeling due to degradation of citrate carrier impairs osteogenesis of aged mesenchymal stem cells
Source: Nat Aging. 2021 Sep 13;1(9):810–25. doi: 10.1038/s43587-021-00105-8 (PMC10154229; doi:10.1038/s43587-021-00105-8)
Supplement: Supplementary file 3 — Source Data Fig. 1. Statistical source data for Fig. 1. [file 43587_2021_105_MOESM3_ESM.xlsx]

## Sheet: Sheet1
Source Data Fig. 1c_ATAC-seq peaks					Source Data Fig. 1f_ ATAC-seq GO-terms			Source Data Fig. 1h_5EU labeling					Source Data Fig. 1j_H3acetylation/H3					Source Data Fig. 1l_H4acetylation/H4
PeakID	Replicate	YOUNG	OLD		Opening in aged MSCs			YOUNG	OLD	Statistics			YOUNG	OLD	Statistics			YOUNG	OLD	Statistics
chr1:10007101-15	rep1	73.2498	39.1604		nuclear matrix organization	4.54401		10990	4779	Unpaired t test			1.78685	2.26421	Unpaired t test			0.975967	1.27213	Unpaired t test
chr1:10007101-15	rep2	68.6752	39.6194		actin filament-based process	4.50512		11096	5963	P value	0.0014		1.82276	1.67671	P value	<0,0001		1.0098	0.724128	P value	<0,0001
chr1:100101101-15	rep1	9.20046	6.64329		carbohydrate metabolic process	3.83191		11579	7329	P value summary	**		1.83981	1.75475	P value summary	****		1.21506	0.675896	P value summary	****
chr1:100101101-15	rep2	19.3787	3.68553		small GTPase mediated signal transduction	3.8188		12535	6999	Significantly different (P < 0.05)?	Yes		2.06528	1.65175	Significantly different (P < 0.05)?	Yes		1.11815	0.503111	Significantly different (P < 0.05)?	Yes
chr1:100104201-15	rep1	8.84659	4.89505		regulation of developmental growth	3.14489		15506	6663	One- or two-tailed P value?	Two-tailed		1.90342	1.79013	One- or two-tailed P value?	Two-tailed		1.77927	0.903669	One- or two-tailed P value?	Two-tailed
chr1:100104201-15	rep2	16.9988	5.52829					15085	9070	t, df	t=3,221, df=256		2.07386	2.21216	t, df	t=11,85, df=384		1.09053	0.700184	t, df	t=8,561, df=220
chr1:10014701-15	rep1	6.36955	5.59435		Closing in aged MSCs			15059	9137				1.7714	1.88311				1.21541	0.481574
chr1:10014701-15	rep2	6.45955	4.60691		cell-cell adhesion	4.84368		14735	10001	How big is the difference?			1.77749	1.80961	How big is the difference?			1.38758	0.608991	How big is the difference?
chr1:100179801-15	rep1	33.617	31.4682		actin filament-based process	4.16919		13912	8969	Mean of YOUNG	10602		1.91979	1.86007	Mean of YOUNF	2.173		1.22238	0.626117	Mean of YOUNG	1.209
chr1:100179801-15	rep2	25.4982	57.7399		mesenchyme development	3.93364		9894	9162	Mean of OLD	9475		1.70528	1.75226	Mean of OLD	1.775		1.24007	0.736712	Mean of OLD	0.914
chr1:100220101-15	rep1	9.20046	4.19576		mesenchymal cell differentiation	3.27615		16617	8712	Difference between means (OLD - YOUNG) ± SEM	-1127 ± 349,8		1.77063	2.00186	Difference between means (OLD - YOUNG) ± SEM	-0,3983 ± 0,03362		1.10579	0.956631	Difference between means (OLD - YOUNG) ± SEM	-0,2946 ± 0,03441
chr1:100220101-15	rep2	14.279	3.99265		cell-matrix adhesion	2.80946		13106	8422	95% confidence interval	-1816 to -437,9		1.81131	1.94524	95% confidence interval	-0,4644 to -0,3322		0.938174	0.57333	95% confidence interval	-0,3624 to -0,2268
chr1:100231801-15	rep1	6.36955	10.839					12021	8261	R squared (eta squared)	0.03895		2.07154	2.13026	R squared (eta squared)	0.2677		0.988439	0.708895	R squared (eta squared)	0.2499
chr1:100231801-15	rep2	12.5791	10.4423					8762	10067				2.06319	2.00482				1.01584	0.479976
chr1:10037001-15	rep1	311.754	192.655					10801	8203				2.15456	1.9121				1.02488	1.44469
chr1:10037001-15	rep2	344.396	233.417					10498	8643				2.06215	2.27465				1.14052	1.3696
chr1:10089701-15	rep1	3.18477	1.39859					8774	7734				2.01524	1.98993				0.979474	1.35929
chr1:10089701-15	rep2	2.03986	1.84276					9211	7176				2.02069	1.85098				1.19623	1.05963
chr1:10114201-15	rep1	4.95409	4.19576					9454	7304				2.1037	2.01435				1.10374	0.478213
chr1:10114201-15	rep2	5.43962	6.14255					11182	7115				2.11467	2.006				1.63978	0.939781
chr1:10129501-15	rep1	2.47705	8.04187					10367	9957				2.1134	1.96062				0.477603	1.09299
chr1:10129501-15	rep2	7.13951	3.68553					15318	11033				2.15846	1.8449				1.42984	1.03599
chr1:10130701-15	rep1	21.9395	24.8249					11763	10254				2.30369	1.83752				1.34267	1.10853
chr1:10130701-15	rep2	23.1184	17.1991					13089	9306				1.75001	1.88804				1.51022	0.987818
chr1:10147601-15	rep1	25.832	15.0348					15445	9120				2.46537	2.24908				1.53595	1.25761
chr1:10147601-15	rep2	31.6178	17.1991					14833	9956				2.50492	1.75694				1.96544	0.900664
chr1:10164401-15	rep1	38.5711	37.4122					17485	13874				1.9347	2.08986				1.34798	0.794593
chr1:10164401-15	rep2	58.4759	49.1404					12817	12561				2.27765	1.78326				1.57125	0.801432
chr1:10228701-15	rep1	9.55432	10.1398					14297	9975				2.23527	1.87726				1.58174	0.598094
chr1:10228701-15	rep2	10.8792	12.2851					11970	8853				1.62975	1.66165				1.82531	0.795517
chr1:10231101-15	rep1	160.654	121.677					17165	6184				1.88239	1.5214				1.26979	1.02033
chr1:10231101-15	rep2	176.108	142.2					9312	6387				1.81249	1.67661				1.07074	0.671431
chr1:10256301-15	rep1	20.5241	18.5313					6465	4200				1.79617	1.86975				1.19469	0.783961
chr1:10256301-15	rep2	25.8382	12.5922					8156	5534				2.00365	1.78427				1.35212	0.871235
chr1:10260701-15	rep1	42.8175	28.671					10545	6171				2.12116	1.5696				1.12735	0.736909
chr1:10260701-15	rep2	50.9965	27.6415					9923	5453				1.88928	2.21051				1.48154	0.957308
chr1:102628001-15	rep1	8.13886	3.14682					11349	4958				2.19388	2.06721				1.54855	1.079
chr1:102628001-15	rep2	2.71981	7.06393					9567	4761				2.14606	2.17383				1.85626	0.838461
chr1:10263701-15	rep1	10.9698	19.5802					10484	10770				1.874	1.78052				1.56926	1.01727
chr1:10263701-15	rep2	21.7585	12.5922					7882	7438				1.92234	1.72522				1.53062	0.919278
chr1:10300301-15	rep1	21.5857	11.1887					6435	9978				1.87179	1.91125				1.3312	0.503086
chr1:10300301-15	rep2	15.6389	7.06393					6563	11040				1.94928	1.68188				1.30231	0.856545
chr1:104768301-15	rep1	17.6932	7.34258					5135	9413				1.8095	1.90039				1.55841	0.991061
chr1:104768301-15	rep2	20.3986	9.52094					6940	7225				1.70588	1.77075				0.960403	1.33934
chr1:104824401-15	rep1	8.84659	4.19576					6415	8297				1.67406	1.55962				1.59587	1.01718
chr1:104824401-15	rep2	12.2392	5.22116					6034	7884				2.19347	1.59985				1.10457	0.709709
chr1:104838501-15	rep1	16.6316	11.888					5094	9933				2.14504	1.60596				1.45242	0.755932
chr1:104838501-15	rep2	26.5182	8.29244					6201	8122				2.16689	1.76604				1.1087	0.814579
chr1:104850201-15	rep1	119.96	94.7542					5875	7684				1.86435	1.92163				1.08804	0.642997
chr1:104850201-15	rep2	169.988	64.4967					11958	8066				1.87004	2.19953				1.33389	0.953543
chr1:10486201-15	rep1	13.4468	12.9369					11475	9217				2.07629	2.26203				1.51295	0.729588
chr1:10486201-15	rep2	13.5991	6.44967					9534	8068				1.85619	1.65584				1.07786	0.890434
chr1:104868201-15	rep1	32.9093	18.1816					8463	6758				2.05893	2.15633				1.41155	0.98843
chr1:104868201-15	rep2	33.3177	11.6708					7537	9754				1.74012	1.82993				0.961258	0.553305
chr1:104871001-15	rep1	9.20046	2.44753					8817	16798				2.0494	1.61301				1.20872	0.912841
chr1:104871001-15	rep2	8.15943	4.91404					9418	12986				1.98926	1.78355				1.35105	0.674053
chr1:104874601-15	rep1	5.66182	2.44753					8845	7800				1.77327	1.89714				1.03177	0.665986
chr1:104874601-15	rep2	7.13951	2.45702					12248	8175				1.73569	1.82209				0.916101	0.690339
chr1:104876901-15	rep1	7.07727	2.44753					11629	9314				1.44563	1.66318				1.26536	0.588451
chr1:104876901-15	rep2	5.43962	3.3784					12806	9379				1.76902	1.8376				1.20412	0.675658
chr1:10491601-15	rep1	9.20046	6.29364					8449	9928				1.80275	1.85555				1.51955	0.603211
chr1:10491601-15	rep2	7.47948	4.29978					7812	10127				1.74705	1.69925				1.19773	0.595807
chr1:104944601-15	rep1	19.1086	10.839					11702	7550				1.63917	1.81814				1.16898	0.732589
chr1:104944601-15	rep2	25.8382	12.2851					19521	9249				1.66792	1.79302				1.1391	0.983508
chr1:104986101-15	rep1	6.01568	9.09081					18911	9636				1.99419	1.75245				0.952134	0.885855
chr1:104986101-15	rep2	11.5592	7.98531					14075	10464				1.63505	1.98613				0.902365	1.03234
chr1:104993701-15	rep1	11.6775	7.69223					13301	9436				1.86787	1.79319				1.06422	0.92743
chr1:104993701-15	rep2	14.959	14.1279					5848	9502				1.74457	1.78303				1.15804	0.802672
chr1:105092401-15	rep1	8.13886	9.44046					10948	9847				1.57169	2.05629				1.0257	0.736434
chr1:105092401-15	rep2	12.9191	13.2065					14111	7693				1.60852	1.90609				1.02939	1.18603
chr1:105107401-15	rep1	24.7705	41.9576					14141	9787				1.71644	2.0392				0.841872	1.45473
chr1:105107401-15	rep2	44.5369	53.4401					12526	9823				1.61787	1.96584				0.761465	1.25922
chr1:105117701-15	rep1	11.6775	27.2724					12710	9180				1.66549	1.81591				1.49723	1.20554
chr1:105117701-15	rep2	16.9988	37.7767					13291	11054				1.5586	1.59409				1.04459	1.26702
chr1:105168301-15	rep1	26.8936	24.4753					15635	9190				1.64291	1.92226				0.8913	1.12868
chr1:105168301-15	rep2	42.1571	24.5702					12890	8365				2.05185	1.61405				0.945718	0.793197
chr1:105175901-15	rep1	5.66182	3.49647					13649	15727				2.03677	1.65132				1.15705	0.741467
chr1:105175901-15	rep2	7.13951	7.98531					8696	8762				2.03688	1.83754				0.85412	1.0657
chr1:105179101-15	rep1	15.9239	12.5873					10511	7727				1.97203	1.6206				0.999882	1.08424
chr1:105179101-15	rep2	18.3587	23.6488					13111	16817				2.11285	1.4506				0.968639	0.56391
chr1:105184401-15	rep1	7.07727	10.839					9125	10719				2.02087	1.86491				1.17036	0.52033
chr1:105184401-15	rep2	6.79953	17.5063					11450	10828				1.97324	1.70173				0.97238	0.898812
chr1:105188101-15	rep1	20.878	29.3703					9117	12751				2.3067	1.43372				0.990087	1.06434
chr1:105188101-15	rep2	12.5791	29.7913					5966	14882				2.2109	1.59582				1.11128	1.22808
chr1:105302401-15	rep1	14.8623	9.79011					9956	10264				2.3329	1.50289				1.4259	0.969781
chr1:105302401-15	rep2	18.6987	9.52094					6661	9819				1.97697	1.66191				1.44209	1.18104
chr1:105309701-15	rep1	3.18477	1.04894					6473	9999				1.60889	1.51383				1.28285	1.08038
chr1:105309701-15	rep2	1.69988	1.22851					8921	14793				1.53299	1.69455				1.29999	0.969093
chr1:105310001-15	rep1	37.5095	29.72					7979	13624				1.55504	1.97917				1.54606	1.08883
chr1:105310001-15	rep2	39.4373	25.7987					6828	11913				1.54913	1.8248				1.4476	1.25486
chr1:105355201-15	rep1	48.4793	40.2094					6021	9331				1.5552	1.6491				1.23181	0.629306
chr1:105355201-15	rep2	54.3962	45.762					6485	10904				1.5983	1.83264				1.76853	1.37209
chr1:105367101-15	rep1	7.07727	10.839					7140	12728				1.56074	1.90287				1.26802	0.677054
chr1:105367101-15	rep2	8.49941	9.21382					7493	9987				1.29753	1.78676				1.41978	1.01515
chr1:105374001-15	rep1	2.83091	4.89505					6083	14059				1.99938	1.43235				1.33502	1.55561
chr1:105374001-15	rep2	8.49941	5.52829					6001	9619				1.974	1.73829				1.08438	1.13567
chr1:105384101-15	rep1	34.3248	29.0207					7838	11451				1.74708	1.55232				1.1211	1.01649
chr1:105384101-15	rep2	40.7972	37.1624					11520	10126				1.80945	1.53783				1.07297	1.31433
chr1:105399001-15	rep1	5.66182	1.39859					10818	9687				1.69573	1.79701				1.19874	1.09735
chr1:105399001-15	rep2	6.79953	7.06393					9398	10544				1.63836	1.69985				0.952773	0.766582
chr1:105413001-15	rep1	9.20046	10.4894					8844	4942				1.59023	1.59887				0.975388	1.16782
chr1:105413001-15	rep2	13.939	13.2065					10379	6377				1.71171	1.15461				0.953171	1.06134
chr1:105419301-15	rep1	4.24636	5.94399					10527	12021				1.66487	1.93866				1.20707	1.15477
chr1:105419301-15	rep2	6.45955	7.98531					9705	9451				1.65293	1.63304				1.22387	1.00145
chr1:105430301-15	rep1	70.7727	72.7265					8728	11940				1.8091	1.65834				1.23393	0.745473
chr1:105430301-15	rep2	81.9343	69.4108					9610	11595				3.36314	1.80592				1.4142	0.805153
chr1:105434801-15	rep1	9.55432	12.5873					6858	12964				2.72635	1.76326				1.3096	1.15042
chr1:105434801-15	rep2	10.1993	15.0492					6469	13623				2.9403	1.55168				1.02744
chr1:105453901-15	rep1	4.60023	3.49647					10764	10988				2.53488	1.67807				1.00154
chr1:105453901-15	rep2	8.83939	5.83542					9904	9490				2.42714	1.68682				0.973359
chr1:105486701-15	rep1	14.8623	11.1887					14018	10614				2.83225	1.65197				1.25595
chr1:105486701-15	rep2	12.9191	14.1279					11248	10809				2.8494	1.97108				0.905769
chr1:105563101-15	rep1	14.1545	9.79011					14899	9022				2.09916	1.68891				1.06245
chr1:105563101-15	rep2	15.9789	9.82807					15014	9921				2.55529	1.62948				0.899557
chr1:105630401-15	rep1	6.36955	8.04187					12255	11655				2.29229	1.81911				0.527961
chr1:105630401-15	rep2	9.17936	5.83542					12722	7890				3.1325	1.79027
chr1:105650501-15	rep1	9.20046	6.29364					12253	7619				1.91872	1.66101
chr1:105650501-15	rep2	12.2392	5.83542					11363	6916				1.96974	1.74203
chr1:105659901-15	rep1	215.857	158.39					18198					1.98093	1.67114
chr1:105659901-15	rep2	253.622	177.827					11621					1.98919	1.3981
chr1:105680601-15	rep1	4.24636	2.79717					8904					1.99351	1.65728
chr1:105680601-15	rep2	4.07972	4.29978					8345					1.97973	1.57198
chr1:10570801-15	rep1	17.3393	18.5313					9802					1.9972	1.49289
chr1:10570801-15	rep2	20.7386	8.29244					9079					2.61537	1.68751
chr1:105718201-15	rep1	3.18477	6.29364					12978					2.71359	1.54144
chr1:105718201-15	rep2	3.39976	10.4423					6837					2.91701	1.90633
chr1:105742001-15	rep1	22.6473	16.0837					10166					2.69824	1.70773
chr1:105742001-15	rep2	24.1383	29.1771					9505					2.45976	1.58149
chr1:105780001-15	rep1	29.7245	29.0207					7569					1.97291	1.5412
chr1:105780001-15	rep2	30.5979	45.1477					9035					2.37979	1.46043
chr1:105801301-15	rep1	5.66182	6.99293					8831					2.30903	1.51679
chr1:105801301-15	rep2	6.11958	7.37105					12680					2.26987	1.5478
chr1:10580701-15	rep1	7.43114	3.49647					12491					2.03672	1.68507
chr1:10580701-15	rep2	11.2192	3.99265					10050					2.29311	1.60664
chr1:105813101-15	rep1	22.2934	27.6221					13846					2.04158	1.29317
chr1:105813101-15	rep2	29.238	35.0125					11538					2.08544	1.68422
chr1:105818801-15	rep1	6.36955	4.19576					9319					3.00807	1.58805
chr1:105818801-15	rep2	6.11958	4.91404					9319					2.29227	1.83255
chr1:105827801-15	rep1	29.0168	17.4823					8843					2.11023	1.70493
chr1:105827801-15	rep2	24.8183	16.5849					10173					2.08649	1.52103
chr1:105843201-15	rep1	7.785	8.74117										2.8368	1.57538
chr1:105843201-15	rep2	14.959	15.3564										2.71978	2.11904
chr1:105848701-15	rep1	4.95409	3.84611										2.60448	1.53107
chr1:105848701-15	rep2	4.41969	8.59956										2.69475	1.85744
chr1:105865301-15	rep1	51.3102	60.4889										2.84916	1.69402
chr1:105865301-15	rep2	68.6752	98.2807										2.82735	1.63485
chr1:105876401-15	rep1	12.0314	10.4894										3.15556	1.69849
chr1:105876401-15	rep2	6.45955	18.7348										2.29751	2.37588
chr1:105880701-15	rep1	20.1702	12.9369										2.43543	2.30102
chr1:105880701-15	rep2	14.279	26.7201										2.45946	2.18448
chr1:105890601-15	rep1	16.9855	11.1887										2.37602	2.06646
chr1:105890601-15	rep2	21.7585	18.4276										2.2522	1.92666
chr1:105900801-15	rep1	6.01568	8.04187										2.43697	1.84896
chr1:105900801-15	rep2	8.49941	7.67818										2.19775	1.72069
chr1:105905901-15	rep1	125.268	103.845										2.65378	1.90652
chr1:105905901-15	rep2	143.47	90.6025										2.68965	2.02509
chr1:105911101-15	rep1	33.2632	23.0767										2.51461	2.2919
chr1:105911101-15	rep2	42.1571	13.8207										2.47612	1.83958
chr1:10591501-15	rep1	77.85	71.3279										2.41368	1.91989
chr1:10591501-15	rep2	94.1735	59.8898										2.53649	1.83214
chr1:105922601-15	rep1	2.83091	6.64329										2.65217	1.67914
chr1:105922601-15	rep2	4.41969	3.07127										2.50554	1.71831
chr1:105924901-15	rep1	152.869	93.006										2.77435	1.79527
chr1:105924901-15	rep2	175.088	112.716										2.23659	1.82929
chr1:105930701-15	rep1	34.3248	27.9717										2.74574	1.78715
chr1:105930701-15	rep2	38.0774	24.2631										2.70816	1.59305
chr1:105940201-15	rep1	1.41545	3.49647										2.86922	1.59305
chr1:105940201-15	rep2	4.41969	6.44967										2.67017	1.70671
chr1:105945301-15	rep1	7.07727	3.14682										2.70878	1.61998
chr1:105945301-15	rep2	4.75967	1.84276										2.13197	1.32496
chr1:105946701-15	rep1	11.3236	11.1887										2.0173	1.72028
chr1:105946701-15	rep2	14.619	13.2065										2.79867	1.6928
chr1:105964501-15	rep1	46.3561	23.776										2.46945	1.20998
chr1:105964501-15	rep2	49.6366	24.2631										2.46245	1.35998
chr1:105971401-15	rep1	24.4166	19.2306										2.65275	1.41438
chr1:105971401-15	rep2	23.4584	24.2631										2.42476	1.61138
chr1:105982301-15	rep1	45.6484	25.8739										2.43267	1.9832
chr1:105982301-15	rep2	51.6764	33.784										2.38837	1.93236
chr1:105987601-15	rep1	472.408	336.01										2.09309	1.82052
chr1:105987601-15	rep2	527.643	385.138										1.9807	1.78945
chr1:106000101-15	rep1	8.13886	12.9369										2.04583	1.65542
chr1:106000101-15	rep2	9.85932	10.1352										2.3599	1.75132
chr1:106034301-15	rep1	55.9105	37.4122										2.38892	1.96909
chr1:106034301-15	rep2	62.8956	49.7546										2.53066
chr1:106042301-15	rep1	101.913	94.4046										2.21976
chr1:106042301-15	rep2	112.192	121.622										2.34816
chr1:106066501-15	rep1	12.0314	6.64329										2.76614
chr1:106066501-15	rep2	11.5592	12.5922										2.23866
chr1:106071001-15	rep1	23.7089	18.1816										2.6131
chr1:106071001-15	rep2	19.0387	23.6488										2.19735
chr1:106080801-15	rep1	8.49273	9.09081										2.61545
chr1:106080801-15	rep2	7.13951	4.91404										2.72062
chr1:106108701-15	rep1	48.4793	37.7618										2.68471
chr1:106108701-15	rep2	51.6764	61.4255										2.56867
chr1:10616301-15	rep1	11.3236	16.0837										2.62183
chr1:10616301-15	rep2	18.3587	16.5849										2.68079
chr1:106163201-15	rep1	11.6775	21.6781										2.66403
chr1:106163201-15	rep2	16.9988	36.5481										2.45285
chr1:106167401-15	rep1	82.8041	47.2023										2.92069
chr1:106167401-15	rep2	105.733	37.1624										2.80421
chr1:106170701-15	rep1	351.033	263.634										2.80421
chr1:106170701-15	rep2	381.114	285.935										2.73112
chr1:106177701-15	rep1	3.8925	6.64329										2.41021
chr1:106177701-15	rep2	7.13951	5.22116
chr1:106185601-15	rep1	12.3852	6.29364
chr1:106185601-15	rep2	19.0387	8.59956
chr1:106187401-15	rep1	4.95409	3.84611
chr1:106187401-15	rep2	7.81946	7.37105
chr1:106209101-15	rep1	103.328	112.237
chr1:106209101-15	rep2	143.47	107.187
chr1:106220201-15	rep1	20.878	18.8809
chr1:106220201-15	rep2	36.0375	27.0272
chr1:106229301-15	rep1	38.5711	32.5171
chr1:106229301-15	rep2	41.8171	33.1697
chr1:106236801-15	rep1	19.8164	11.888
chr1:106236801-15	rep2	16.6588	17.8134
chr1:106240801-15	rep1	79.2655	61.1882
chr1:106240801-15	rep2	100.293	82.003
chr1:106260301-15	rep1	29.0168	23.776
chr1:106260301-15	rep2	27.5381	29.4842
chr1:106267701-15	rep1	47.4177	46.503
chr1:106267701-15	rep2	53.7163	55.59
chr1:106274601-15	rep1	35.7402	28.671
chr1:106274601-15	rep2	39.0973	36.8553
chr1:106279401-15	rep1	36.0941	25.5242
chr1:106279401-15	rep2	42.837	29.7913
chr1:106288201-15	rep1	87.0505	72.0272
chr1:106288201-15	rep2	97.5732	71.2535
chr1:106302901-15	rep1	7.43114	6.29364
chr1:106302901-15	rep2	7.81946	5.52829
chr1:106307401-15	rep1	4.24636	5.94399
chr1:106307401-15	rep2	2.03986	5.22116
chr1:106314101-15	rep1	16.6316	18.1816
chr1:106314101-15	rep2	17.3388	27.9486
chr1:106316501-15	rep1	8.49273	8.04187
chr1:106316501-15	rep2	12.5791	14.435
chr1:106341801-15	rep1	9.90818	6.64329
chr1:106341801-15	rep2	14.959	5.52829
chr1:106352801-15	rep1	15.57	12.2376
chr1:106352801-15	rep2	9.85932	12.2851
chr1:106378701-15	rep1	19.1086	9.44046
chr1:106378701-15	rep2	20.3986	23.9559
chr1:106386601-15	rep1	3.8925	2.79717
chr1:106386601-15	rep2	6.79953	8.59956
chr1:106389501-15	rep1	9.55432	8.39152
chr1:106389501-15	rep2	12.2392	12.5922
chr1:106394301-15	rep1	50.6025	39.1604
chr1:106394301-15	rep2	52.6963	47.6047
chr1:106398401-15	rep1	281.322	229.718
chr1:106398401-15	rep2	324.677	263.208
chr1:106406901-15	rep1	33.2632	31.8178
chr1:106406901-15	rep2	28.558	42.3836
chr1:106425101-15	rep1	7.43114	10.1398
chr1:106425101-15	rep2	9.85932	7.98531
chr1:106431301-15	rep1	1.41545	2.79717
chr1:106431301-15	rep2	2.71981	6.14255
chr1:106460501-15	rep1	82.4502	54.5449
chr1:106460501-15	rep2	84.3142	61.4255
chr1:106477501-15	rep1	31.14	16.4334
chr1:106477501-15	rep2	31.2778	24.8773
chr1:106511301-15	rep1	19.4625	15.7341
chr1:106511301-15	rep2	26.5182	27.3343
chr1:106522901-15	rep1	8.84659	8.04187
chr1:106522901-15	rep2	13.939	6.14255
chr1:106525701-15	rep1	25.4782	21.3284
chr1:106525701-15	rep2	21.0785	21.806
chr1:106544801-15	rep1	3.53864	5.2447
chr1:106544801-15	rep2	4.75967	4.60691
chr1:106547301-15	rep1	3.8925	11.1887
chr1:106547301-15	rep2	7.13951	11.978
chr1:106550601-15	rep1	21.9395	13.9859
chr1:106550601-15	rep2	22.7784	16.892
chr1:106565001-15	rep1	29.7245	20.9788
chr1:106565001-15	rep2	36.3775	19.9633
chr1:106569001-15	rep1	27.9552	22.727
chr1:106569001-15	rep2	31.6178	29.1771
chr1:106583201-15	rep1	8.84659	8.74117
chr1:106583201-15	rep2	8.49941	5.52829
chr1:106619101-15	rep1	43.1714	24.8249
chr1:106619101-15	rep2	43.177	25.1844
chr1:106627001-15	rep1	12.3852	9.09081
chr1:106627001-15	rep2	9.17936	4.29978
chr1:106628601-15	rep1	305.03	228.669
chr1:106628601-15	rep2	380.434	262.901
chr1:106640201-15	rep1	27.6014	11.1887
chr1:106640201-15	rep2	25.8382	7.67818
chr1:106642901-15	rep1	44.9407	32.8668
chr1:106642901-15	rep2	47.9367	33.784
chr1:106651101-15	rep1	12.0314	8.39152
chr1:106651101-15	rep2	11.8992	8.59956
chr1:106679701-15	rep1	6.72341	5.59435
chr1:106679701-15	rep2	9.51934	4.29978
chr1:106697801-15	rep1	44.9407	25.1746
chr1:106697801-15	rep2	36.7175	40.2337
chr1:106700301-15	rep1	72.5421	58.0413
chr1:106700301-15	rep2	81.2544	41.7693
chr1:106708301-15	rep1	12.0314	7.69223
chr1:106708301-15	rep2	16.3189	6.44967
chr1:106711201-15	rep1	174.455	152.096
chr1:106711201-15	rep2	218.945	169.534
chr1:106735601-15	rep1	3.8925	3.49647
chr1:106735601-15	rep2	3.39976	3.99265
chr1:106750601-15	rep1	12.7391	6.29364
chr1:106750601-15	rep2	9.17936	6.7568
chr1:106758101-15	rep1	326.616	228.319
chr1:106758101-15	rep2	377.714	299.756
chr1:106763401-15	rep1	24.0627	24.8249
chr1:106763401-15	rep2	37.0574	20.2704
chr1:106776601-15	rep1	32.2016	36.3633
chr1:106776601-15	rep2	48.2767	47.2976
chr1:106794401-15	rep1	159.239	116.782
chr1:106794401-15	rep2	183.247	125.001
chr1:10680301-15	rep1	23.0011	19.5802
chr1:10680301-15	rep2	23.7984	16.2777
chr1:106814501-15	rep1	7.43114	11.5383
chr1:106814501-15	rep2	10.5393	13.2065
chr1:106818301-15	rep1	6.01568	10.4894
chr1:106818301-15	rep2	7.81946	4.91404
chr1:106820701-15	rep1	162.07	147.551
chr1:106820701-15	rep2	173.048	139.129
chr1:106861001-15	rep1	2.47705	3.49647
chr1:106861001-15	rep2	4.07972	4.29978
chr1:106865301-15	rep1	2.83091	4.54541
chr1:106865301-15	rep2	5.7796	3.68553
chr1:106870001-15	rep1	4.60023	5.94399
chr1:106870001-15	rep2	8.49941	4.60691
chr1:106875201-15	rep1	23.7089	9.79011
chr1:106875201-15	rep2	20.0586	13.5136
chr1:106882801-15	rep1	60.8646	41.608
chr1:106882801-15	rep2	64.5955	54.3615
chr1:106900601-15	rep1	79.9732	42.3072
chr1:106900601-15	rep2	80.5744	45.762
chr1:106905601-15	rep1	16.2777	4.19576
chr1:106905601-15	rep2	12.9191	6.7568
chr1:10700601-15	rep1	18.4009	16.0837
chr1:10700601-15	rep2	19.0387	15.9706
chr1:10710001-15	rep1	3.53864	4.54541
chr1:10710001-15	rep2	6.11958	3.07127
chr1:10718401-15	rep1	96.2509	48.2512
chr1:10718401-15	rep2	103.353	39.6194
chr1:107365401-15	rep1	21.5857	11.888
chr1:107365401-15	rep2	21.4185	18.4276
chr1:107418801-15	rep1	4.60023	4.54541
chr1:107418801-15	rep2	4.75967	4.91404
chr1:107426601-15	rep1	59.4491	33.2164
chr1:107426601-15	rep2	84.9941	25.7987
chr1:107481401-15	rep1	7.43114	8.04187
chr1:107481401-15	rep2	8.83939	5.52829
chr1:107496701-15	rep1	4.95409	6.99293
chr1:107496701-15	rep2	12.9191	7.06393
chr1:107498901-15	rep1	9.20046	12.5873
chr1:107498901-15	rep2	18.0188	7.67818
chr1:107501801-15	rep1	12.7391	13.2866
chr1:107501801-15	rep2	22.4384	10.7495
chr1:107505701-15	rep1	24.4166	25.5242
chr1:107505701-15	rep2	36.0375	13.8207
chr1:107511001-15	rep1	6.72341	6.99293
chr1:107511001-15	rep2	11.8992	7.06393
chr1:107527901-15	rep1	27.9552	38.8108
chr1:107527901-15	rep2	36.7175	29.7913
chr1:107539301-15	rep1	1.76932	3.84611
chr1:107539301-15	rep2	3.05979	5.52829
chr1:107562001-15	rep1	5.66182	4.89505
chr1:107562001-15	rep2	9.17936	6.7568
chr1:107582601-15	rep1	9.55432	4.89505
chr1:107582601-15	rep2	10.1993	7.37105
chr1:107589301-15	rep1	135.176	90.5585
chr1:107589301-15	rep2	145.85	79.546
chr1:107592501-15	rep1	10.262	10.4894
chr1:107592501-15	rep2	10.8792	9.82807
chr1:10759501-15	rep1	2.47705	7.34258
chr1:10759501-15	rep2	7.13951	7.06393
chr1:107598401-15	rep1	8.49273	7.69223
chr1:107598401-15	rep2	10.5393	7.67818
chr1:107606401-15	rep1	2.12318	0.699293
chr1:107606401-15	rep2	2.71981	1.53564
chr1:107609401-15	rep1	7.43114	6.64329
chr1:107609401-15	rep2	11.5592	7.98531
chr1:107635901-15	rep1	3.8925	2.79717
chr1:107635901-15	rep2	3.05979	3.99265
chr1:10771801-15	rep1	9.20046	3.84611
chr1:10771801-15	rep2	10.1993	4.60691
chr1:10835601-15	rep1	12.7391	10.1398
chr1:10835601-15	rep2	9.51934	8.59956
chr1:10836901-15	rep1	9.90818	3.14682
chr1:10836901-15	rep2	9.85932	4.91404
chr1:108370201-15	rep1	12.3852	10.839
chr1:108370201-15	rep2	23.4584	8.90669
chr1:10872001-15	rep1	22.2934	27.9717
chr1:10872001-15	rep2	31.2778	24.2631
chr1:10880001-15	rep1	18.7548	11.888
chr1:10880001-15	rep2	21.4185	8.29244
chr1:10898601-15	rep1	35.3864	15.3845
chr1:10898601-15	rep2	35.3575	25.1844
chr1:10932901-15	rep1	8.49273	6.99293
chr1:10932901-15	rep2	10.1993	3.3784
chr1:10940201-15	rep1	7.43114	4.19576
chr1:10940201-15	rep2	7.81946	5.52829
chr1:10950001-15	rep1	7.43114	5.59435
chr1:10950001-15	rep2	13.939	3.07127
chr1:10954501-15	rep1	55.9105	52.447
chr1:10954501-15	rep2	72.075	45.4548
chr1:109823401-15	rep1	12.7391	4.19576
chr1:109823401-15	rep2	9.85932	4.91404
chr1:109892501-15	rep1	10.9698	3.14682
chr1:109892501-15	rep2	16.3189	5.83542
chr1:10993101-15	rep1	30.7861	13.6362
chr1:10993101-15	rep2	25.4982	16.2777
chr1:110150901-15	rep1	2.47705	1.39859
chr1:110150901-15	rep2	3.05979	1.22851
chr1:110482801-15	rep1	87.0505	63.6357
chr1:110482801-15	rep2	112.872	49.7546
chr1:110495601-15	rep1	7.785	5.2447
chr1:110495601-15	rep2	3.05979	7.37105
chr1:110754501-15	rep1	4.24636	6.29364
chr1:110754501-15	rep2	5.43962	8.90669
chr1:11078601-15	rep1	31.4939	13.2866
chr1:11078601-15	rep2	29.238	13.8207
chr1:110795901-15	rep1	12.3852	11.5383
chr1:110795901-15	rep2	15.6389	12.8993
chr1:110869001-15	rep1	8.84659	9.79011
chr1:110869001-15	rep2	10.1993	8.29244
chr1:110908901-15	rep1	3.18477	4.54541
chr1:110908901-15	rep2	7.47948	6.7568
chr1:111285801-15	rep1	15.2161	12.2376
chr1:111285801-15	rep2	23.4584	7.06393
chr1:111372901-15	rep1	8.13886	6.99293
chr1:111372901-15	rep2	11.2192	6.7568
chr1:11139801-15	rep1	6.01568	7.34258
chr1:11139801-15	rep2	8.15943	7.37105
chr1:11150801-15	rep1	36.8018	14.3355
chr1:11150801-15	rep2	31.2778	13.5136
chr1:111789701-15	rep1	9.90818	5.2447
chr1:111789701-15	rep2	13.5991	4.91404
chr1:111851501-15	rep1	24.7705	11.5383
chr1:111851501-15	rep2	26.8581	17.5063
chr1:111857601-15	rep1	16.2777	8.74117
chr1:111857601-15	rep2	14.279	7.06393
chr1:111863401-15	rep1	390.312	262.235
chr1:111863401-15	rep2	423.271	266.894
chr1:11202401-15	rep1	7.785	9.09081
chr1:11202401-15	rep2	3.73974	7.67818
chr1:11213801-15	rep1	36.448	53.4959
chr1:11213801-15	rep2	58.8159	66.0324
chr1:112141301-15	rep1	8.84659	7.69223
chr1:112141301-15	rep2	14.959	10.1352
chr1:112378501-15	rep1	11.3236	9.79011
chr1:112378501-15	rep2	12.5791	3.68553
chr1:112379701-15	rep1	5.66182	5.2447
chr1:112379701-15	rep2	3.73974	2.76415
chr1:112451501-15	rep1	6.01568	4.19576
chr1:112451501-15	rep2	8.83939	5.52829
chr1:112457301-15	rep1	6.72341	8.04187
chr1:112457301-15	rep2	5.43962	11.0566
chr1:11249701-15	rep1	33.2632	19.9299
chr1:11249701-15	rep2	47.2567	27.9486
chr1:112785001-15	rep1	7.785	8.04187
chr1:112785001-15	rep2	7.47948	5.52829
chr1:11293501-15	rep1	20.878	15.7341
chr1:11293501-15	rep2	17.3388	8.59956
chr1:113163101-15	rep1	9.90818	3.49647
chr1:113163101-15	rep2	12.5791	3.99265
chr1:11320901-15	rep1	8.13886	8.39152
chr1:11320901-15	rep2	11.8992	5.52829
chr1:11328801-15	rep1	39.9866	20.6292
chr1:11328801-15	rep2	41.1371	16.2777
chr1:113288101-15	rep1	7.785	9.44046
chr1:113288101-15	rep2	9.85932	6.44967
chr1:11413701-15	rep1	42.4636	21.6781
chr1:11413701-15	rep2	28.218	25.4916
chr1:114673701-15	rep1	19.1086	17.1327
chr1:114673701-15	rep2	26.8581	15.3564
chr1:11493301-15	rep1	3.53864	3.14682
chr1:11493301-15	rep2	3.73974	1.22851
chr1:115058501-15	rep1	6.01568	4.89505
chr1:115058501-15	rep2	3.39976	2.45702
chr1:11657701-15	rep1	4.95409	6.29364
chr1:11657701-15	rep2	5.7796	9.21382
chr1:11788401-15	rep1	5.30796	2.79717
chr1:11788401-15	rep2	4.41969	2.76415
chr1:118275101-15	rep1	7.785	6.99293
chr1:118275101-15	rep2	6.11958	10.1352
chr1:118310201-15	rep1	106.513	62.5867
chr1:118310201-15	rep2	94.5135	85.9956
chr1:118320601-15	rep1	83.158	66.4329
chr1:118320601-15	rep2	85.6741	80.1602
chr1:118334601-15	rep1	38.925	23.0767
chr1:118334601-15	rep2	43.857	22.7274
chr1:118343101-15	rep1	27.2475	26.2235
chr1:118343101-15	rep2	18.0188	18.1205
chr1:118358701-15	rep1	22.6473	14.3355
chr1:118358701-15	rep2	25.4982	27.0272
chr1:118366201-15	rep1	168.793	120.978
chr1:118366201-15	rep2	202.966	139.436
chr1:118387901-15	rep1	174.101	137.411
chr1:118387901-15	rep2	200.246	196.561
chr1:118398401-15	rep1	29.3707	20.6292
chr1:118398401-15	rep2	22.0985	24.8773
chr1:118402101-15	rep1	32.9093	20.9788
chr1:118402101-15	rep2	35.6975	22.4203
chr1:11841201-15	rep1	20.1702	20.2795
chr1:11841201-15	rep2	29.238	13.5136
chr1:118427701-15	rep1	11.3236	6.64329
chr1:118427701-15	rep2	11.5592	7.06393
chr1:118431401-15	rep1	17.6932	15.0348
chr1:118431401-15	rep2	24.8183	17.1991
chr1:118434501-15	rep1	12.0314	12.9369
chr1:118434501-15	rep2	14.959	11.3637
chr1:118437501-15	rep1	39.2789	28.671
chr1:118437501-15	rep2	38.4173	35.0125
chr1:118442301-15	rep1	34.6786	41.2583
chr1:118442301-15	rep2	55.4162	34.3983
chr1:118447001-15	rep1	4.60023	11.888
chr1:118447001-15	rep2	8.15943	11.978
chr1:118453001-15	rep1	80.6809	76.9223
chr1:118453001-15	rep2	87.034	95.5166
chr1:118456701-15	rep1	205.241	147.551
chr1:118456701-15	rep2	202.286	192.876
chr1:118476401-15	rep1	21.5857	13.2866
chr1:118476401-15	rep2	13.5991	17.1991
chr1:118481101-15	rep1	8.13886	6.29364
chr1:118481101-15	rep2	7.81946	7.67818
chr1:118484601-15	rep1	34.6786	12.9369
chr1:118484601-15	rep2	44.1969	20.2704
chr1:118492601-15	rep1	17.6932	19.2306
chr1:118492601-15	rep2	24.4783	18.4276
chr1:118497901-15	rep1	19.1086	9.79011
chr1:118497901-15	rep2	16.6588	19.0419
chr1:118525001-15	rep1	18.4009	16.4334
chr1:118525001-15	rep2	18.3587	17.1991
chr1:118529201-15	rep1	30.4323	21.3284
chr1:118529201-15	rep2	46.2368	21.4989
chr1:118589601-15	rep1	19.8164	7.34258
chr1:118589601-15	rep2	6.45955	15.3564
chr1:118597601-15	rep1	9.55432	10.839
chr1:118597601-15	rep2	8.83939	13.5136
chr1:118613801-15	rep1	13.4468	8.74117
chr1:118613801-15	rep2	12.9191	6.14255
chr1:118627601-15	rep1	14.8623	12.2376
chr1:118627601-15	rep2	14.959	13.2065
chr1:118649901-15	rep1	5.30796	6.99293
chr1:118649901-15	rep2	7.47948	11.6708
chr1:118660601-15	rep1	28.663	24.4753
chr1:118660601-15	rep2	27.5381	35.3196
chr1:118671901-15	rep1	9.20046	13.9859
chr1:118671901-15	rep2	7.47948	19.6561
chr1:118676201-15	rep1	84.9273	78.6705
chr1:118676201-15	rep2	84.9941	92.4453
chr1:118694501-15	rep1	6.36955	6.99293
chr1:118694501-15	rep2	8.15943	4.60691
chr1:118698001-15	rep1	35.0325	28.3214
chr1:118698001-15	rep2	32.9777	42.9978
chr1:118704601-15	rep1	46.71	38.4611
chr1:118704601-15	rep2	39.0973	37.1624
chr1:118716001-15	rep1	40.6943	27.2724
chr1:118716001-15	rep2	36.0375	39.6194
chr1:118717701-15	rep1	7.07727	6.64329
chr1:118717701-15	rep2	6.11958	8.29244
chr1:118720701-15	rep1	4.24636	1.74823
chr1:118720701-15	rep2	3.05979	5.52829
chr1:118756001-15	rep1	57.6798	44.4051
chr1:118756001-15	rep2	50.6565	60.1969
chr1:118768701-15	rep1	20.878	19.5802
chr1:118768701-15	rep2	14.619	17.8134
chr1:118772301-15	rep1	5.66182	2.09788
chr1:118772301-15	rep2	3.73974	5.22116
chr1:118780701-15	rep1	7.43114	4.54541
chr1:118780701-15	rep2	6.45955	4.60691
chr1:118786701-15	rep1	10.9698	6.64329
chr1:118786701-15	rep2	6.79953	9.52094
chr1:118800301-15	rep1	7.07727	7.69223
chr1:118800301-15	rep2	13.5991	13.2065
chr1:118807701-15	rep1	4.24636	1.04894
chr1:118807701-15	rep2	4.41969	5.52829
chr1:118823801-15	rep1	86.6966	54.1952
chr1:118823801-15	rep2	76.1547	69.4108
chr1:118839001-15	rep1	16.9855	13.6362
chr1:118839001-15	rep2	14.959	15.0492
chr1:118851801-15	rep1	16.6316	15.0348
chr1:118851801-15	rep2	12.5791	21.4989
chr1:118873301-15	rep1	14.1545	6.99293
chr1:118873301-15	rep2	13.939	13.5136
chr1:118878101-15	rep1	5.30796	7.69223
chr1:118878101-15	rep2	6.45955	5.83542
chr1:118890901-15	rep1	37.1557	24.4753
chr1:118890901-15	rep2	31.6178	22.7274
chr1:118895001-15	rep1	14.8623	8.04187
chr1:118895001-15	rep2	16.6588	12.5922
chr1:118898001-15	rep1	9.90818	11.5383
chr1:118898001-15	rep2	17.3388	8.90669
chr1:118900301-15	rep1	16.9855	16.0837
chr1:118900301-15	rep2	18.0188	20.2704
chr1:118910501-15	rep1	10.6159	6.29364
chr1:118910501-15	rep2	4.07972	5.22116
chr1:118916201-15	rep1	16.9855	17.4823
chr1:118916201-15	rep2	16.6588	27.6415
chr1:118927301-15	rep1	42.8175	27.6221
chr1:118927301-15	rep2	35.6975	40.5408
chr1:118934901-15	rep1	23.355	20.2795
chr1:118934901-15	rep2	27.5381	23.3417
chr1:118938001-15	rep1	32.9093	33.2164
chr1:118938001-15	rep2	20.7386	38.3909
chr1:118948201-15	rep1	13.4468	13.9859
chr1:118948201-15	rep2	15.6389	12.2851
chr1:11894901-15	rep1	16.2777	14.3355
chr1:11894901-15	rep2	17.3388	14.7421
chr1:118952401-15	rep1	46.0023	37.7618
chr1:118952401-15	rep2	62.2157	32.8626
chr1:118967201-15	rep1	64.4032	40.559
chr1:118967201-15	rep2	59.1559	40.5408
chr1:118975901-15	rep1	131.991	104.544
chr1:118975901-15	rep2	140.07	137.593
chr1:118980401-15	rep1	144.376	121.677
chr1:118980401-15	rep2	177.468	138.514
chr1:118993601-15	rep1	55.9105	60.8385
chr1:118993601-15	rep2	65.6155	61.4255
chr1:119001201-15	rep1	11.3236	14.3355
chr1:119001201-15	rep2	21.4185	11.0566
chr1:119003401-15	rep1	26.5398	23.776
chr1:119003401-15	rep2	31.2778	29.4842
chr1:119016801-15	rep1	6.72341	7.34258
chr1:119016801-15	rep2	8.49941	11.3637
chr1:119022101-15	rep1	25.832	19.9299
chr1:119022101-15	rep2	27.1981	23.6488
chr1:119025201-15	rep1	8.13886	8.74117
chr1:119025201-15	rep2	10.5393	11.978
chr1:119031101-15	rep1	9.20046	6.29364
chr1:119031101-15	rep2	6.79953	7.37105
chr1:119032701-15	rep1	87.4043	59.7896
chr1:119032701-15	rep2	71.3951	67.8751
chr1:119037901-15	rep1	10.9698	6.64329
chr1:119037901-15	rep2	9.85932	6.7568
chr1:119047501-15	rep1	16.2777	8.74117
chr1:119047501-15	rep2	13.5991	11.978
chr1:119049901-15	rep1	123.498	81.4677
chr1:119049901-15	rep2	105.393	89.0669
chr1:119064501-15	rep1	10.9698	4.54541
chr1:119064501-15	rep2	13.5991	6.44967
chr1:119070301-15	rep1	26.8936	12.5873
chr1:119070301-15	rep2	26.8581	11.3637
chr1:119078301-15	rep1	2.12318	3.49647
chr1:119078301-15	rep2	1.35991	2.45702
chr1:119082501-15	rep1	18.4009	8.04187
chr1:119082501-15	rep2	12.9191	13.2065
chr1:119087401-15	rep1	5.66182	4.89505
chr1:119087401-15	rep2	8.15943	12.8993
chr1:119088901-15	rep1	30.7861	23.776
chr1:119088901-15	rep2	38.7573	40.5408
chr1:119093401-15	rep1	7.785	11.888
chr1:119093401-15	rep2	8.83939	11.0566
chr1:119107701-15	rep1	91.6507	75.8733
chr1:119107701-15	rep2	106.413	98.2807
chr1:119122901-15	rep1	8.13886	18.8809
chr1:119122901-15	rep2	17.3388	19.349
chr1:119125001-15	rep1	38.925	35.664
chr1:119125001-15	rep2	38.0774	35.0125
chr1:119126801-15	rep1	51.6641	36.7129
chr1:119126801-15	rep2	49.6366	34.0911
chr1:119133701-15	rep1	28.3091	26.2235
chr1:119133701-15	rep2	25.1583	30.0985
chr1:119141901-15	rep1	33.9709	26.2235
chr1:119141901-15	rep2	31.6178	32.8626
chr1:119151601-15	rep1	76.0807	75.174
chr1:119151601-15	rep2	96.5533	78.0103
chr1:119163101-15	rep1	14.8623	9.79011
chr1:119163101-15	rep2	10.5393	10.1352
chr1:119167401-15	rep1	9.20046	4.19576
chr1:119167401-15	rep2	8.83939	9.52094
chr1:119185201-15	rep1	38.2173	28.3214
chr1:119185201-15	rep2	46.9167	37.7767
chr1:119189301-15	rep1	32.2016	19.9299
chr1:119189301-15	rep2	34.6776	24.2631
chr1:119194101-15	rep1	43.5252	34.2654
chr1:119194101-15	rep2	36.3775	34.0911
chr1:119197001-15	rep1	20.1702	9.44046
chr1:119197001-15	rep2	15.6389	11.0566
chr1:119217001-15	rep1	34.6786	22.0277
chr1:119217001-15	rep2	35.6975	24.2631
chr1:119219601-15	rep1	8.49273	7.69223
chr1:119219601-15	rep2	10.1993	15.3564
chr1:119252401-15	rep1	95.5432	67.8314
chr1:119252401-15	rep2	117.292	96.438
chr1:119256201-15	rep1	12.7391	15.3845
chr1:119256201-15	rep2	11.5592	21.1918
chr1:119259201-15	rep1	37.1557	29.0207
chr1:119259201-15	rep2	41.8171	37.7767
chr1:11926901-15	rep1	39.9866	21.6781
chr1:11926901-15	rep2	50.3165	16.2777
chr1:119272901-15	rep1	22.6473	12.9369
chr1:119272901-15	rep2	19.7186	15.9706
chr1:119289801-15	rep1	25.832	24.1256
chr1:119289801-15	rep2	26.8581	35.9339
chr1:119294701-15	rep1	13.4468	9.09081
chr1:119294701-15	rep2	14.279	19.0419
chr1:119299601-15	rep1	96.6048	69.9293
chr1:119299601-15	rep2	96.2133	66.3395
chr1:119308301-15	rep1	134.468	92.6564
chr1:119308301-15	rep2	158.769	104.423
chr1:119328701-15	rep1	32.2016	20.9788
chr1:119328701-15	rep2	22.7784	33.4769
chr1:119344101-15	rep1	5.66182	3.49647
chr1:119344101-15	rep2	4.75967	0.614255
chr1:119346701-15	rep1	4.60023	5.2447
chr1:119346701-15	rep2	4.41969	7.06393
chr1:119348201-15	rep1	21.5857	9.09081
chr1:119348201-15	rep2	16.9988	11.3637
chr1:119375201-15	rep1	15.2161	6.29364
chr1:119375201-15	rep2	12.5791	5.22116
chr1:119378201-15	rep1	6.72341	4.19576
chr1:119378201-15	rep2	6.11958	7.06393
chr1:11938201-15	rep1	5.66182	3.49647
chr1:11938201-15	rep2	6.11958	1.84276
chr1:119388901-15	rep1	36.8018	37.0625
chr1:119388901-15	rep2	45.8968	48.5261
chr1:11938901-15	rep1	6.72341	6.99293
chr1:11938901-15	rep2	9.51934	4.60691
chr1:119395801-15	rep1	6.72341	10.4894
chr1:119395801-15	rep2	8.15943	11.0566
chr1:119404201-15	rep1	31.4939	21.3284
chr1:119404201-15	rep2	34.3376	23.6488
chr1:119418101-15	rep1	140.484	114.684
chr1:119418101-15	rep2	141.09	119.165
chr1:119444101-15	rep1	15.9239	14.6852
chr1:119444101-15	rep2	21.4185	15.0492
chr1:119453701-15	rep1	8.13886	8.74117
chr1:119453701-15	rep2	7.81946	9.52094
chr1:119456601-15	rep1	141.192	101.398
chr1:119456601-15	rep2	156.389	123.465
chr1:119479101-15	rep1	7.43114	4.54541
chr1:119479101-15	rep2	6.45955	5.22116
chr1:119483001-15	rep1	31.8477	23.4263
chr1:119483001-15	rep2	28.558	21.806
chr1:119491901-15	rep1	16.6316	11.888
chr1:119491901-15	rep2	14.279	17.8134
chr1:119494301-15	rep1	21.5857	9.79011
chr1:119494301-15	rep2	17.6788	11.978
chr1:119502701-15	rep1	305.384	243.004
chr1:119502701-15	rep2	338.957	270.579
chr1:119520501-15	rep1	20.878	19.9299
chr1:119520501-15	rep2	16.9988	17.5063
chr1:119523701-15	rep1	153.223	87.062
chr1:119523701-15	rep2	137.011	114.558
chr1:119534201-15	rep1	7.785	6.99293
chr1:119534201-15	rep2	7.81946	5.83542
chr1:119541001-15	rep1	7.43114	6.64329
chr1:119541001-15	rep2	9.17936	5.83542
chr1:119544701-15	rep1	6.36955	4.19576
chr1:119544701-15	rep2	4.75967	2.14989
chr1:119548601-15	rep1	27.9552	23.776
chr1:119548601-15	rep2	30.2579	34.7054
chr1:119557201-15	rep1	55.9105	49.6498
chr1:119557201-15	rep2	63.9156	67.8751
chr1:119607001-15	rep1	7.07727	14.3355
chr1:119607001-15	rep2	8.83939	14.435
chr1:119624301-15	rep1	16.6316	8.74117
chr1:119624301-15	rep2	14.279	14.7421
chr1:119639601-15	rep1	16.6316	12.5873
chr1:119639601-15	rep2	19.0387	15.6635
chr1:119641001-15	rep1	3.8925	6.64329
chr1:119641001-15	rep2	5.7796	3.07127
chr1:119647901-15	rep1	60.5107	32.5171
chr1:119647901-15	rep2	67.9953	36.8553
chr1:119674101-15	rep1	18.047	13.6362
chr1:119674101-15	rep2	22.4384	14.435
chr1:119790101-15	rep1	54.495	47.9016
chr1:119790101-15	rep2	75.4748	70.025
chr1:119799201-15	rep1	1.41545	3.49647
chr1:119799201-15	rep2	4.07972	8.59956
chr1:119806001-15	rep1	5.66182	2.79717
chr1:119806001-15	rep2	3.73974	4.91404
chr1:119818601-15	rep1	3.18477	6.29364
chr1:119818601-15	rep2	3.05979	5.52829
chr1:119835601-15	rep1	188.963	133.565
chr1:119835601-15	rep2	195.146	127.458
chr1:119863201-15	rep1	23.0011	18.8809
chr1:119863201-15	rep2	20.3986	25.1844
chr1:119875901-15	rep1	15.2161	9.44046
chr1:119875901-15	rep2	16.3189	11.6708
chr1:119885901-15	rep1	8.84659	5.59435
chr1:119885901-15	rep2	8.15943	3.99265
chr1:119886701-15	rep1	1.06159	1.04894
chr1:119886701-15	rep2	2.03986	0.921382
chr1:119891301-15	rep1	2.12318	3.14682
chr1:119891301-15	rep2	2.03986	4.29978
chr1:119895001-15	rep1	19.4625	12.2376
chr1:119895001-15	rep2	21.4185	18.1205
chr1:11990001-15	rep1	4.95409	1.04894
chr1:11990001-15	rep2	7.47948	3.07127
chr1:119902001-15	rep1	14.1545	9.44046
chr1:119902001-15	rep2	14.959	15.3564
chr1:119912101-15	rep1	39.2789	36.3633
chr1:119912101-15	rep2	50.3165	41.4622
chr1:119920501-15	rep1	9.90818	6.99293
chr1:119920501-15	rep2	12.2392	9.82807
chr1:119929501-15	rep1	7.07727	8.04187
chr1:119929501-15	rep2	12.9191	6.44967
chr1:119996801-15	rep1	28.3091	23.0767
chr1:119996801-15	rep2	32.9777	26.1058
chr1:120006901-15	rep1	24.7705	16.0837
chr1:120006901-15	rep2	21.0785	21.806
chr1:120013001-15	rep1	6.36955	5.59435
chr1:120013001-15	rep2	3.39976	6.14255
chr1:120023601-15	rep1	13.093	10.839
chr1:120023601-15	rep2	15.6389	12.8993
chr1:120032701-15	rep1	74.3114	51.0484
chr1:120032701-15	rep2	68.6752	67.2609
chr1:120050601-15	rep1	17.6932	15.3845
chr1:120050601-15	rep2	13.2591	14.435
chr1:120054901-15	rep1	111.113	68.5307
chr1:120054901-15	rep2	129.191	79.8531
chr1:120066501-15	rep1	6.01568	8.39152
chr1:120066501-15	rep2	7.47948	3.68553
chr1:120069101-15	rep1	154.285	118.53
chr1:120069101-15	rep2	145.17	108.109
chr1:120079901-15	rep1	13.8007	17.832
chr1:120079901-15	rep2	18.3587	23.6488
chr1:120082601-15	rep1	48.4793	44.4051
chr1:120082601-15	rep2	48.6166	44.8406
chr1:12008801-15	rep1	13.093	10.839
chr1:12008801-15	rep2	9.85932	6.7568
chr1:120088201-15	rep1	28.663	22.0277
chr1:120088201-15	rep2	34.3376	23.6488
chr1:120093301-15	rep1	14.8623	11.1887
chr1:120093301-15	rep2	20.7386	15.9706
chr1:120098201-15	rep1	34.6786	30.7689
chr1:120098201-15	rep2	51.6764	36.8553
chr1:120111501-15	rep1	46.71	30.7689
chr1:120111501-15	rep2	41.4771	54.3615
chr1:120115001-15	rep1	53.7873	55.9435
chr1:120115001-15	rep2	64.2555	75.8604
chr1:120119201-15	rep1	198.518	164.334
chr1:120119201-15	rep2	207.386	173.22
chr1:120125501-15	rep1	4.24636	3.49647
chr1:120125501-15	rep2	4.07972	2.14989
chr1:120132101-15	rep1	8.49273	5.59435
chr1:120132101-15	rep2	7.13951	9.21382
chr1:120135901-15	rep1	51.3102	49.3002
chr1:120135901-15	rep2	59.4959	63.8825
chr1:120146901-15	rep1	6.01568	3.49647
chr1:120146901-15	rep2	2.71981	7.98531
chr1:120154201-15	rep1	5.66182	6.29364
chr1:120154201-15	rep2	5.7796	6.44967
chr1:120171701-15	rep1	8.13886	4.89505
chr1:120171701-15	rep2	9.51934	11.3637
chr1:120194301-15	rep1	0.707727	0.699293
chr1:120194301-15	rep2	1.69988	1.84276
chr1:120196601-15	rep1	34.3248	29.72
chr1:120196601-15	rep2	38.7573	34.7054
chr1:120202301-15	rep1	14.5084	10.1398
chr1:120202301-15	rep2	10.8792	15.0492
chr1:120204701-15	rep1	77.1423	47.5519
chr1:120204701-15	rep2	59.1559	63.2682
chr1:120219301-15	rep1	3.53864	5.2447
chr1:120219301-15	rep2	4.41969	2.76415
chr1:120221001-15	rep1	190.379	194.753
chr1:120221001-15	rep2	179.168	221.132
chr1:120234901-15	rep1	207.718	146.152
chr1:120234901-15	rep2	219.625	225.739
chr1:120244701-15	rep1	247.351	216.781
chr1:120244701-15	rep2	268.241	287.778
chr1:120253101-15	rep1	346.786	287.759
chr1:120253101-15	rep2	374.654	375.31
chr1:12029501-15	rep1	9.90818	2.09788
chr1:12029501-15	rep2	6.45955	6.14255
chr1:120305601-15	rep1	15.57	12.2376
chr1:120305601-15	rep2	12.5791	9.52094
chr1:120312001-15	rep1	8.84659	7.34258
chr1:120312001-15	rep2	7.13951	12.2851
chr1:120320901-15	rep1	3.8925	7.34258
chr1:120320901-15	rep2	7.13951	7.37105
chr1:120331901-15	rep1	4.95409	2.79717
chr1:120331901-15	rep2	5.7796	3.99265
chr1:120340201-15	rep1	6.72341	8.74117
chr1:120340201-15	rep2	5.7796	10.1352
chr1:120342101-15	rep1	9.20046	8.74117
chr1:120342101-15	rep2	6.45955	7.98531
chr1:12035001-15	rep1	16.2777	9.79011
chr1:12035001-15	rep2	16.9988	7.67818
chr1:120356801-15	rep1	21.9395	14.3355
chr1:120356801-15	rep2	26.5182	16.2777
chr1:120359101-15	rep1	6.01568	8.74117
chr1:120359101-15	rep2	9.85932	9.82807
chr1:12037301-15	rep1	20.1702	13.9859
chr1:12037301-15	rep2	24.8183	11.978
chr1:120396101-15	rep1	29.7245	11.5383
chr1:120396101-15	rep2	32.2978	16.2777
chr1:120429901-15	rep1	14.1545	13.9859
chr1:120429901-15	rep2	11.8992	17.5063
chr1:120527501-15	rep1	3.53864	1.74823
chr1:120527501-15	rep2	6.79953	2.14989
chr1:120549201-15	rep1	37.1557	27.9717
chr1:120549201-15	rep2	40.4572	31.0199
chr1:120556601-15	rep1	4.60023	5.59435
chr1:120556601-15	rep2	7.81946	7.67818
chr1:12057401-15	rep1	5.30796	4.54541
chr1:12057401-15	rep2	5.09965	3.07127
chr1:120586401-15	rep1	30.4323	35.3143
chr1:120586401-15	rep2	28.558	39.9265
chr1:120594001-15	rep1	57.3259	52.0974
chr1:120594001-15	rep2	60.8558	42.9978
chr1:120600201-15	rep1	129.868	88.111
chr1:120600201-15	rep2	130.551	95.2094
chr1:120614401-15	rep1	6.36955	4.89505
chr1:120614401-15	rep2	8.15943	7.37105
chr1:120654701-15	rep1	31.8477	27.6221
chr1:120654701-15	rep2	21.7585	50.676
chr1:120666301-15	rep1	7.07727	3.84611
chr1:120666301-15	rep2	5.7796	6.14255
chr1:120685801-15	rep1	6.01568	5.59435
chr1:120685801-15	rep2	7.13951	6.44967
chr1:120691401-15	rep1	11.3236	8.74117
chr1:120691401-15	rep2	11.8992	7.37105
chr1:120727101-15	rep1	7.785	8.04187
chr1:120727101-15	rep2	13.5991	10.4423
chr1:120752701-15	rep1	35.0325	29.0207
chr1:120752701-15	rep2	45.2169	23.9559
chr1:120756101-15	rep1	261.151	215.732
chr1:120756101-15	rep2	280.481	208.232
chr1:120766401-15	rep1	18.047	27.6221
chr1:120766401-15	rep2	25.8382	27.0272
chr1:120771101-15	rep1	12.3852	10.839
chr1:120771101-15	rep2	14.279	10.4423
chr1:120776701-15	rep1	24.4166	18.1816
chr1:120776701-15	rep2	27.5381	10.7495
chr1:120795101-15	rep1	21.9395	11.888
chr1:120795101-15	rep2	28.898	19.349
chr1:120812701-15	rep1	4.60023	2.79717
chr1:120812701-15	rep2	4.07972	3.07127
chr1:120815401-15	rep1	73.2498	51.7477
chr1:120815401-15	rep2	79.8945	50.3689
chr1:120831101-15	rep1	24.0627	24.8249
chr1:120831101-15	rep2	31.9578	21.1918
chr1:120837201-15	rep1	32.9093	21.3284
chr1:120837201-15	rep2	44.1969	19.0419
chr1:120842201-15	rep1	27.6014	29.3703
chr1:120842201-15	rep2	26.5182	22.7274
chr1:120872401-15	rep1	6.72341	5.94399
chr1:120872401-15	rep2	8.83939	3.99265
chr1:120910501-15	rep1	28.3091	22.0277
chr1:120910501-15	rep2	37.0574	22.7274
chr1:120963601-15	rep1	29.7245	21.6781
chr1:120963601-15	rep2	29.9179	31.9412
chr1:120974101-15	rep1	43.1714	48.9505
chr1:120974101-15	rep2	44.8769	56.2043
chr1:120979001-15	rep1	11.6775	11.1887
chr1:120979001-15	rep2	12.5791	8.29244
chr1:121012001-15	rep1	73.9575	68.8804
chr1:121012001-15	rep2	73.0949	62.654
chr1:121029501-15	rep1	4.95409	2.44753
chr1:121029501-15	rep2	4.07972	3.68553
chr1:121034501-15	rep1	54.8489	36.3633
chr1:121034501-15	rep2	61.1958	37.7767
chr1:121053401-15	rep1	18.047	10.1398
chr1:121053401-15	rep2	12.9191	11.0566
chr1:121080901-15	rep1	1.76932	2.44753
chr1:121080901-15	rep2	2.03986	3.68553
chr1:121111501-15	rep1	98.3741	48.6009
chr1:121111501-15	rep2	111.512	64.8038
chr1:121116501-15	rep1	17.6932	6.64329
chr1:121116501-15	rep2	18.0188	7.98531
chr1:121130001-15	rep1	8.84659	6.99293
chr1:121130001-15	rep2	12.9191	10.7495
chr1:121153301-15	rep1	7.43114	6.29364
chr1:121153301-15	rep2	11.8992	5.22116
chr1:12116801-15	rep1	30.4323	25.8739
chr1:12116801-15	rep2	55.0762	29.4842
chr1:121180001-15	rep1	13.8007	9.09081
chr1:121180001-15	rep2	11.8992	11.6708
chr1:121211901-15	rep1	16.9855	10.839
chr1:121211901-15	rep2	12.5791	8.90669
chr1:121226601-15	rep1	1.06159	1.74823
chr1:121226601-15	rep2	2.03986	3.3784
chr1:121240901-15	rep1	86.6966	79.7194
chr1:121240901-15	rep2	97.2333	67.568
chr1:121247201-15	rep1	46.71	24.1256
chr1:121247201-15	rep2	55.4162	25.4916
chr1:121254001-15	rep1	19.4625	13.2866
chr1:121254001-15	rep2	25.1583	11.978
chr1:121263601-15	rep1	18.4009	11.5383
chr1:121263601-15	rep2	16.6588	8.29244
chr1:121278801-15	rep1	140.838	108.041
chr1:121278801-15	rep2	193.787	126.229
chr1:121283801-15	rep1	8.13886	8.39152
chr1:121283801-15	rep2	8.49941	13.2065
chr1:121289701-15	rep1	13.4468	7.34258
chr1:121289701-15	rep2	12.9191	6.7568
chr1:121293301-15	rep1	15.57	8.74117
chr1:121293301-15	rep2	16.6588	14.435
chr1:121313801-15	rep1	15.9239	19.2306
chr1:121313801-15	rep2	13.5991	20.5775
chr1:121322701-15	rep1	31.8477	28.3214
chr1:121322701-15	rep2	38.4173	25.7987
chr1:121326201-15	rep1	222.58	163.984
chr1:121326201-15	rep2	281.5	189.805
chr1:121350301-15	rep1	27.9552	17.1327
chr1:121350301-15	rep2	25.4982	26.1058
chr1:121357201-15	rep1	10.262	15.3845
chr1:121357201-15	rep2	10.5393	4.91404
chr1:121359601-15	rep1	87.0505	80.0691
chr1:121359601-15	rep2	99.6131	59.5827
chr1:121366701-15	rep1	27.6014	20.2795
chr1:121366701-15	rep2	29.578	20.8847
chr1:121373401-15	rep1	202.056	212.236
chr1:121373401-15	rep2	257.362	203.011
chr1:121392701-15	rep1	52.018	47.5519
chr1:121392701-15	rep2	84.9941	47.9119
chr1:121397801-15	rep1	52.018	58.0413
chr1:121397801-15	rep2	62.2157	59.8898
chr1:12140401-15	rep1	26.1859	14.3355
chr1:12140401-15	rep2	36.0375	12.2851
chr1:121404501-15	rep1	12.7391	9.09081
chr1:121404501-15	rep2	16.9988	11.6708
chr1:121419101-15	rep1	3.8925	4.54541
chr1:121419101-15	rep2	5.09965	4.91404
chr1:121429701-15	rep1	158.885	111.537
chr1:121429701-15	rep2	160.129	141.279
chr1:121440401-15	rep1	38.5711	28.3214
chr1:121440401-15	rep2	35.0176	44.8406
chr1:121462601-15	rep1	14.8623	23.0767
chr1:121462601-15	rep2	19.3787	24.5702
chr1:121466101-15	rep1	6.72341	10.1398
chr1:121466101-15	rep2	5.7796	5.83542
chr1:121483001-15	rep1	8.49273	5.2447
chr1:121483001-15	rep2	5.43962	7.06393
chr1:121489601-15	rep1	14.1545	12.5873
chr1:121489601-15	rep2	12.2392	14.1279
chr1:121518401-15	rep1	9.90818	6.64329
chr1:121518401-15	rep2	14.959	5.83542
chr1:121527801-15	rep1	17.3393	15.7341
chr1:121527801-15	rep2	16.9988	12.5922
chr1:121546401-15	rep1	41.0482	44.4051
chr1:121546401-15	rep2	35.0176	39.6194
chr1:121566901-15	rep1	94.8355	69.23
chr1:121566901-15	rep2	106.073	79.546
chr1:121960101-15	rep1	13.4468	6.64329
chr1:121960101-15	rep2	15.2989	5.52829
chr1:122021301-15	rep1	29.3707	17.4823
chr1:122021301-15	rep2	43.177	8.90669
chr1:122039301-15	rep1	8.13886	5.59435
chr1:122039301-15	rep2	10.5393	4.91404
chr1:122099301-15	rep1	36.448	23.0767
chr1:122099301-15	rep2	49.9765	18.1205
chr1:12230501-15	rep1	19.8164	11.888
chr1:12230501-15	rep2	26.1782	13.5136
chr1:122356901-15	rep1	8.13886	9.09081
chr1:122356901-15	rep2	7.47948	13.5136
chr1:12241901-15	rep1	16.2777	5.94399
chr1:12241901-15	rep2	22.0985	5.22116
chr1:12274601-15	rep1	69.3573	65.7336
chr1:12274601-15	rep2	90.4337	43.6121
chr1:12284801-15	rep1	54.1411	37.4122
chr1:12284801-15	rep2	65.9554	38.0838
chr1:12287001-15	rep1	32.9093	33.5661
chr1:12287001-15	rep2	43.177	26.4129
chr1:12291401-15	rep1	40.6943	30.7689
chr1:12291401-15	rep2	43.857	23.3417
chr1:12294101-15	rep1	11.3236	9.44046
chr1:12294101-15	rep2	24.4783	11.3637
chr1:12346901-15	rep1	2.12318	2.79717
chr1:12346901-15	rep2	6.45955	2.14989
chr1:12347501-15	rep1	24.4166	12.9369
chr1:12347501-15	rep2	24.1383	9.52094
chr1:123580101-15	rep1	4.95409	5.2447
chr1:123580101-15	rep2	8.15943	2.76415
chr1:12368001-15	rep1	2.47705	2.44753
chr1:12368001-15	rep2	3.05979	0.307127
chr1:12397801-15	rep1	33.9709	15.0348
chr1:12397801-15	rep2	40.4572	15.0492
chr1:123990201-15	rep1	2.47705	1.39859
chr1:123990201-15	rep2	5.43962	4.60691
chr1:12400901-15	rep1	46.71	33.9157
chr1:12400901-15	rep2	63.2356	32.8626
chr1:12405301-15	rep1	41.0482	26.2235
chr1:12405301-15	rep2	47.9367	19.6561
chr1:124299501-15	rep1	2.47705	1.39859
chr1:124299501-15	rep2	4.41969	0.921382
chr1:124439701-15	rep1	19.8164	13.6362
chr1:124439701-15	rep2	25.4982	22.1132
chr1:124453001-15	rep1	11.6775	13.6362
chr1:124453001-15	rep2	10.8792	11.3637
chr1:124487301-15	rep1	43.1714	43.3562
chr1:124487301-15	rep2	39.4373	47.9119
chr1:124576301-15	rep1	20.1702	28.3214
chr1:124576301-15	rep2	25.8382	23.6488
chr1:124584601-15	rep1	3.53864	4.19576
chr1:124584601-15	rep2	5.7796	9.21382
chr1:124603901-15	rep1	2.47705	2.79717
chr1:124603901-15	rep2	4.41969	4.60691
chr1:12471001-15	rep1	17.3393	11.5383
chr1:12471001-15	rep2	15.6389	10.7495
chr1:124804901-15	rep1	31.4939	22.3774
chr1:124804901-15	rep2	43.177	22.7274
chr1:12488801-15	rep1	13.4468	7.34258
chr1:12488801-15	rep2	9.17936	9.82807
chr1:124975501-15	rep1	8.84659	6.64329
chr1:124975501-15	rep2	11.2192	7.37105
chr1:12499701-15	rep1	42.1098	29.3703
chr1:12499701-15	rep2	40.7972	35.9339
chr1:12509401-15	rep1	95.1893	74.1251
chr1:12509401-15	rep2	113.552	87.8384
chr1:125214001-15	rep1	4.60023	10.1398
chr1:125214001-15	rep2	5.43962	9.82807
chr1:125222901-15	rep1	29.0168	31.1186
chr1:125222901-15	rep2	33.3177	27.3343
chr1:125230301-15	rep1	11.3236	10.1398
chr1:125230301-15	rep2	13.5991	11.3637
chr1:125236201-15	rep1	102.62	106.642
chr1:125236201-15	rep2	117.292	91.2168
chr1:125242201-15	rep1	6.36955	1.04894
chr1:125242201-15	rep2	3.73974	3.68553
chr1:125370701-15	rep1	12.7391	6.64329
chr1:125370701-15	rep2	8.83939	10.4423
chr1:125383201-15	rep1	83.158	80.4187
chr1:125383201-15	rep2	72.755	28.2557
chr1:125395301-15	rep1	4.95409	5.94399
chr1:125395301-15	rep2	4.41969	7.06393
chr1:125398501-15	rep1	5.66182	3.14682
chr1:125398501-15	rep2	3.05979	5.52829
chr1:125419601-15	rep1	23.0011	15.3845
chr1:125419601-15	rep2	24.4783	11.3637
chr1:125428101-15	rep1	364.833	273.424
chr1:125428101-15	rep2	398.112	313.27
chr1:125439501-15	rep1	3.8925	3.14682
chr1:125439501-15	rep2	4.07972	2.14989
chr1:125449901-15	rep1	77.1423	57.6917
chr1:125449901-15	rep2	92.1336	68.4894
chr1:125454201-15	rep1	29.7245	37.7618
chr1:125454201-15	rep2	37.7374	24.5702
chr1:125457501-15	rep1	79.6193	65.3839
chr1:125457501-15	rep2	104.373	59.5827
chr1:125461701-15	rep1	2.83091	3.49647
chr1:125461701-15	rep2	4.75967	3.07127
chr1:125470601-15	rep1	9.55432	6.64329
chr1:125470601-15	rep2	8.83939	4.29978
chr1:125472701-15	rep1	74.3114	65.0343
chr1:125472701-15	rep2	78.5346	61.7326
chr1:125475901-15	rep1	25.4782	27.9717
chr1:125475901-15	rep2	25.4982	25.4916
chr1:125482001-15	rep1	13.093	14.3355
chr1:125482001-15	rep2	10.5393	10.1352
chr1:125487101-15	rep1	13.093	6.64329
chr1:125487101-15	rep2	12.9191	7.37105
chr1:125503701-15	rep1	42.1098	41.9576
chr1:125503701-15	rep2	64.9355	33.4769
chr1:125507601-15	rep1	140.838	120.628
chr1:125507601-15	rep2	129.871	145.578
chr1:125516701-15	rep1	5.66182	7.69223
chr1:125516701-15	rep2	6.45955	6.44967
chr1:125518901-15	rep1	7.07727	10.1398
chr1:125518901-15	rep2	7.13951	10.1352
chr1:125526001-15	rep1	9.55432	5.2447
chr1:125526001-15	rep2	16.3189	4.91404
chr1:125529701-15	rep1	27.2475	27.2724
chr1:125529701-15	rep2	47.5967	21.4989
chr1:125533101-15	rep1	14.5084	17.4823
chr1:125533101-15	rep2	21.0785	21.4989
chr1:125542001-15	rep1	12.3852	10.4894
chr1:125542001-15	rep2	15.9789	15.6635
chr1:125559001-15	rep1	477.716	339.857
chr1:125559001-15	rep2	526.624	353.503
chr1:125567001-15	rep1	36.8018	22.3774
chr1:125567001-15	rep2	46.2368	24.5702
chr1:125576801-15	rep1	3.53864	6.64329
chr1:125576801-15	rep2	5.43962	7.06393
chr1:125596501-15	rep1	32.9093	22.0277
chr1:125596501-15	rep2	23.7984	21.1918
chr1:125606801-15	rep1	52.018	31.1186
chr1:125606801-15	rep2	42.1571	48.8332
chr1:125615701-15	rep1	2.47705	3.84611
chr1:125615701-15	rep2	6.79953	6.44967
chr1:125628401-15	rep1	13.8007	11.1887
chr1:125628401-15	rep2	18.3587	15.3564
chr1:125638601-15	rep1	61.9261	61.1882
chr1:125638601-15	rep2	72.755	52.5188
chr1:125647701-15	rep1	36.448	35.664
chr1:125647701-15	rep2	38.7573	30.4056
chr1:125652601-15	rep1	44.5868	35.664
chr1:125652601-15	rep2	49.6366	32.8626
chr1:125663001-15	rep1	35.3864	29.72
chr1:125663001-15	rep2	46.2368	22.1132
chr1:125669001-15	rep1	5.30796	2.44753
chr1:125669001-15	rep2	6.79953	8.90669
chr1:125675301-15	rep1	443.391	347.199
chr1:125675301-15	rep2	466.788	353.503
chr1:125685201-15	rep1	82.0964	72.3769
chr1:125685201-15	rep2	84.6541	60.1969
chr1:125693701-15	rep1	6.01568	7.69223
chr1:125693701-15	rep2	7.47948	7.98531
chr1:125696501-15	rep1	15.9239	13.6362
chr1:125696501-15	rep2	9.51934	11.978
chr1:125699001-15	rep1	70.4189	70.279
chr1:125699001-15	rep2	90.0938	69.4108
chr1:125705201-15	rep1	4.60023	3.84611
chr1:125705201-15	rep2	3.73974	4.91404
chr1:125706801-15	rep1	9.20046	4.19576
chr1:125706801-15	rep2	6.45955	5.52829
chr1:125709501-15	rep1	4.60023	2.44753
chr1:125709501-15	rep2	4.75967	2.45702
chr1:12571701-15	rep1	33.9709	21.6781
chr1:12571701-15	rep2	42.837	27.3343
chr1:125719001-15	rep1	14.1545	10.1398
chr1:125719001-15	rep2	12.5791	6.14255
chr1:125724101-15	rep1	4.24636	6.64329
chr1:125724101-15	rep2	6.45955	7.98531
chr1:125729001-15	rep1	40.3405	34.2654
chr1:125729001-15	rep2	52.3564	33.1697
chr1:125731601-15	rep1	13.8007	6.64329
chr1:125731601-15	rep2	9.85932	8.29244
chr1:125735101-15	rep1	11.3236	10.839
chr1:125735101-15	rep2	15.2989	10.7495
chr1:125740501-15	rep1	10.6159	10.4894
chr1:125740501-15	rep2	16.6588	19.0419
chr1:125759601-15	rep1	23.7089	20.9788
chr1:125759601-15	rep2	25.4982	25.4916
chr1:125788701-15	rep1	9.90818	15.0348
chr1:125788701-15	rep2	12.2392	12.2851
chr1:125821101-15	rep1	6.01568	2.44753
chr1:125821101-15	rep2	9.51934	6.14255
chr1:125854401-15	rep1	8.13886	6.29364
chr1:125854401-15	rep2	8.15943	5.52829
chr1:125857301-15	rep1	10.6159	10.839
chr1:125857301-15	rep2	13.939	7.98531
chr1:125872801-15	rep1	1.76932	1.39859
chr1:125872801-15	rep2	1.69988	2.76415
chr1:125897301-15	rep1	8.13886	3.84611
chr1:125897301-15	rep2	7.47948	4.29978
chr1:125910101-15	rep1	41.7559	28.671
chr1:125910101-15	rep2	35.6975	31.0199
chr1:125925501-15	rep1	5.66182	6.99293
chr1:125925501-15	rep2	7.47948	13.2065
chr1:125945001-15	rep1	10.262	6.64329
chr1:125945001-15	rep2	8.15943	10.7495
chr1:125950701-15	rep1	15.9239	14.3355
chr1:125950701-15	rep2	16.3189	10.4423
chr1:126051301-15	rep1	6.72341	6.99293
chr1:126051301-15	rep2	5.43962	4.60691
chr1:126093001-15	rep1	13.093	8.74117
chr1:126093001-15	rep2	14.279	5.52829
chr1:12611701-15	rep1	65.1109	67.4818
chr1:12611701-15	rep2	74.1149	65.4181
chr1:126122901-15	rep1	28.663	16.4334
chr1:126122901-15	rep2	40.1172	17.5063
chr1:12614501-15	rep1	14.1545	9.44046
chr1:12614501-15	rep2	12.5791	4.60691
chr1:12616101-15	rep1	8.49273	6.99293
chr1:12616101-15	rep2	10.8792	6.7568
chr1:126178601-15	rep1	9.90818	3.14682
chr1:126178601-15	rep2	7.81946	6.14255
chr1:12619501-15	rep1	192.856	137.411
chr1:12619501-15	rep2	206.026	136.979
chr1:12622801-15	rep1	88.4659	61.1882
chr1:12622801-15	rep2	105.053	79.8531
chr1:126264801-15	rep1	10.262	4.89505
chr1:126264801-15	rep2	12.9191	4.29978
chr1:126280701-15	rep1	8.13886	2.79717
chr1:126280701-15	rep2	7.47948	2.76415
chr1:126331701-15	rep1	22.6473	11.888
chr1:126331701-15	rep2	25.8382	13.8207
chr1:126356901-15	rep1	2.83091	1.04894
chr1:126356901-15	rep2	8.49941	3.07127
chr1:126364501-15	rep1	3.8925	6.29364
chr1:126364501-15	rep2	6.11958	6.7568
chr1:12640501-15	rep1	7.07727	13.2866
chr1:12640501-15	rep2	12.5791	14.1279
chr1:126408001-15	rep1	7.43114	5.2447
chr1:126408001-15	rep2	4.41969	4.29978
chr1:126431401-15	rep1	10.262	10.1398
chr1:126431401-15	rep2	16.3189	12.2851
chr1:126478101-15	rep1	6.72341	3.14682
chr1:126478101-15	rep2	5.09965	4.29978
chr1:126481301-15	rep1	20.5241	6.29364
chr1:126481301-15	rep2	12.5791	7.06393
chr1:126484501-15	rep1	16.6316	10.839
chr1:126484501-15	rep2	12.9191	13.2065
chr1:126492101-15	rep1	27.9552	18.1816
chr1:126492101-15	rep2	34.3376	18.1205
chr1:126510801-15	rep1	31.4939	24.1256
chr1:126510801-15	rep2	39.0973	25.7987
chr1:126515101-15	rep1	13.8007	7.34258
chr1:126515101-15	rep2	12.2392	8.59956
chr1:126519201-15	rep1	6.36955	3.84611
chr1:126519201-15	rep2	8.15943	4.91404
chr1:126535101-15	rep1	28.3091	32.1675
chr1:126535101-15	rep2	47.5967	31.9412
chr1:126544501-15	rep1	24.7705	19.9299
chr1:126544501-15	rep2	25.8382	28.2557
chr1:126560501-15	rep1	25.832	11.1887
chr1:126560501-15	rep2	26.1782	9.82807
chr1:12657901-15	rep1	15.2161	21.6781
chr1:12657901-15	rep2	20.0586	13.5136
chr1:126635601-15	rep1	2.12318	3.14682
chr1:126635601-15	rep2	3.39976	1.53564
chr1:126655901-15	rep1	27.2475	16.783
chr1:126655901-15	rep2	20.7386	22.4203
chr1:126658101-15	rep1	157.115	78.3208
chr1:126658101-15	rep2	174.748	81.6958
chr1:126670301-15	rep1	26.5398	20.2795
chr1:126670301-15	rep2	24.8183	27.9486
chr1:126683701-15	rep1	12.7391	8.39152
chr1:126683701-15	rep2	15.6389	6.7568
chr1:126691101-15	rep1	22.2934	9.09081
chr1:126691101-15	rep2	26.8581	7.37105
chr1:126695101-15	rep1	20.5241	14.3355
chr1:126695101-15	rep2	22.0985	13.8207
chr1:12670801-15	rep1	8.49273	5.94399
chr1:12670801-15	rep2	4.75967	7.67818
chr1:126736601-15	rep1	59.4491	37.7618
chr1:126736601-15	rep2	55.4162	43.6121
chr1:126752101-15	rep1	7.785	8.74117
chr1:126752101-15	rep2	8.49941	8.29244
chr1:126754801-15	rep1	96.9586	77.9712
chr1:126754801-15	rep2	127.831	97.0522
chr1:126758001-15	rep1	11.6775	7.69223
chr1:126758001-15	rep2	11.8992	3.68553
chr1:126798801-15	rep1	81.7425	36.7129
chr1:126798801-15	rep2	79.5545	34.3983
chr1:126806401-15	rep1	46.3561	29.72
chr1:126806401-15	rep2	45.8968	31.0199
chr1:126816801-15	rep1	229.658	177.62
chr1:126816801-15	rep2	228.124	158.478
chr1:126828401-15	rep1	119.252	95.4535
chr1:126828401-15	rep2	142.45	106.266
chr1:126849801-15	rep1	15.2161	12.5873
chr1:126849801-15	rep2	10.5393	12.5922
chr1:126874601-15	rep1	12.0314	15.0348
chr1:126874601-15	rep2	12.9191	12.8993
chr1:126904001-15	rep1	5.66182	4.89505
chr1:126904001-15	rep2	11.5592	3.99265
chr1:12691201-15	rep1	166.316	134.614
chr1:12691201-15	rep2	208.746	132.679
chr1:126915101-15	rep1	14.8623	5.94399
chr1:126915101-15	rep2	10.5393	6.7568
chr1:126917701-15	rep1	33.9709	17.832
chr1:126917701-15	rep2	35.6975	15.3564
chr1:126924901-15	rep1	61.5723	38.8108
chr1:126924901-15	rep2	56.7761	43.9192
chr1:126931401-15	rep1	27.6014	12.5873
chr1:126931401-15	rep2	23.4584	16.5849
chr1:126933501-15	rep1	19.1086	6.99293
chr1:126933501-15	rep2	18.6987	7.67818
chr1:12696401-15	rep1	34.6786	35.3143
chr1:12696401-15	rep2	35.6975	41.1551
chr1:126992901-15	rep1	9.90818	7.34258
chr1:126992901-15	rep2	16.9988	8.29244
chr1:127001501-15	rep1	6.72341	3.49647
chr1:127001501-15	rep2	8.15943	5.52829
chr1:12710501-15	rep1	8.49273	11.5383
chr1:12710501-15	rep2	13.2591	8.90669
chr1:12712901-15	rep1	448.345	349.647
chr1:12712901-15	rep2	529.683	350.125
chr1:127169701-15	rep1	3.18477	6.64329
chr1:127169701-15	rep2	3.39976	5.22116
chr1:127203101-15	rep1	190.379	137.411
chr1:127203101-15	rep2	185.967	163.699
chr1:127212501-15	rep1	6.01568	6.99293
chr1:127212501-15	rep2	6.45955	11.978
chr1:127216601-15	rep1	146.146	143.705
chr1:127216601-15	rep2	159.109	158.785
chr1:127222001-15	rep1	6.36955	5.94399
chr1:127222001-15	rep2	10.1993	10.4423
chr1:127224901-15	rep1	7.07727	10.4894
chr1:127224901-15	rep2	10.1993	6.14255
chr1:127239201-15	rep1	55.5566	55.2442
chr1:127239201-15	rep2	57.116	66.0324
chr1:12724601-15	rep1	10.9698	11.5383
chr1:12724601-15	rep2	13.5991	12.8993
chr1:127256401-15	rep1	35.3864	36.3633
chr1:127256401-15	rep2	35.3575	39.0052
chr1:127270201-15	rep1	9.20046	7.69223
chr1:127270201-15	rep2	6.11958	10.1352
chr1:127277901-15	rep1	24.7705	18.1816
chr1:127277901-15	rep2	27.8781	16.2777
chr1:127290601-15	rep1	29.3707	24.4753
chr1:127290601-15	rep2	28.218	24.2631
chr1:127295801-15	rep1	10.9698	9.79011
chr1:127295801-15	rep2	10.5393	13.8207
chr1:127300101-15	rep1	49.1871	61.1882
chr1:127300101-15	rep2	64.9355	47.2976
chr1:127311201-15	rep1	12.0314	8.74117
chr1:127311201-15	rep2	11.8992	7.67818
chr1:127313501-15	rep1	16.6316	11.5383
chr1:127313501-15	rep2	13.2591	12.2851
chr1:127329801-15	rep1	6.72341	3.49647
chr1:127329801-15	rep2	8.83939	3.68553
chr1:127331501-15	rep1	10.9698	9.44046
chr1:127331501-15	rep2	8.83939	8.59956
chr1:12733201-15	rep1	95.1893	61.5378
chr1:12733201-15	rep2	116.612	50.9831
chr1:127338801-15	rep1	9.90818	8.04187
chr1:127338801-15	rep2	4.75967	15.6635
chr1:127344401-15	rep1	19.4625	32.5171
chr1:127344401-15	rep2	33.9976	35.6268
chr1:127347401-15	rep1	175.163	114.684
chr1:127347401-15	rep2	222.005	141.279
chr1:127365601-15	rep1	20.878	20.2795
chr1:127365601-15	rep2	22.4384	21.806
chr1:127379001-15	rep1	47.0639	45.8037
chr1:127379001-15	rep2	48.9566	60.1969
chr1:127387801-15	rep1	6.36955	1.04894
chr1:127387801-15	rep2	5.7796	2.76415
chr1:127395601-15	rep1	22.2934	14.3355
chr1:127395601-15	rep2	24.1383	11.978
chr1:127400301-15	rep1	16.9855	15.3845
chr1:127400301-15	rep2	17.3388	13.5136
chr1:127408301-15	rep1	17.3393	13.2866
chr1:127408301-15	rep2	18.0188	7.06393
chr1:127416501-15	rep1	26.8936	13.9859
chr1:127416501-15	rep2	16.9988	14.435
chr1:127418701-15	rep1	48.4793	39.5101
chr1:127418701-15	rep2	57.796	24.8773
chr1:127424201-15	rep1	86.6966	59.7896
chr1:127424201-15	rep2	78.1946	54.6687
chr1:127434601-15	rep1	15.2161	16.783
chr1:127434601-15	rep2	19.3787	15.0492
chr1:127436901-15	rep1	7.785	4.54541
chr1:127436901-15	rep2	10.8792	7.06393
chr1:12743801-15	rep1	37.5095	29.0207
chr1:12743801-15	rep2	37.0574	26.4129
chr1:127444401-15	rep1	13.8007	8.39152
chr1:127444401-15	rep2	9.17936	11.978
chr1:127458901-15	rep1	13.4468	12.9369
chr1:127458901-15	rep2	13.2591	10.7495
chr1:127489201-15	rep1	3.53864	3.49647
chr1:127489201-15	rep2	4.41969	3.3784
chr1:127496601-15	rep1	12.3852	9.44046
chr1:127496601-15	rep2	14.959	7.37105
chr1:127499901-15	rep1	10.6159	10.839
chr1:127499901-15	rep2	11.2192	10.7495
chr1:127537301-15	rep1	2.83091	1.74823
chr1:127537301-15	rep2	3.73974	4.29978
chr1:127573401-15	rep1	19.4625	17.1327
chr1:127573401-15	rep2	15.9789	16.892
chr1:12759501-15	rep1	13.4468	9.09081
chr1:12759501-15	rep2	16.6588	10.4423
chr1:127619001-15	rep1	20.878	9.09081
chr1:127619001-15	rep2	31.2778	15.9706
chr1:127622201-15	rep1	6.01568	8.04187
chr1:127622201-15	rep2	7.47948	10.1352
chr1:127625901-15	rep1	62.6339	43.0065
chr1:127625901-15	rep2	69.3552	40.8479
chr1:12763101-15	rep1	45.6484	52.447
chr1:12763101-15	rep2	54.7362	51.5974
chr1:127636401-15	rep1	8.13886	5.2447
chr1:127636401-15	rep2	7.47948	5.83542
chr1:127651401-15	rep1	7.07727	8.04187
chr1:127651401-15	rep2	8.83939	7.37105
chr1:127660001-15	rep1	5.30796	6.64329
chr1:127660001-15	rep2	9.85932	7.98531
chr1:127677001-15	rep1	26.5398	16.0837
chr1:127677001-15	rep2	18.0188	13.8207
chr1:12770501-15	rep1	43.1714	35.3143
chr1:12770501-15	rep2	44.1969	44.5335
chr1:127733101-15	rep1	1.06159	1.39859
chr1:127733101-15	rep2	1.35991	1.53564
chr1:12774901-15	rep1	98.3741	101.398
chr1:12774901-15	rep2	122.392	92.4453
chr1:127765601-15	rep1	3.18477	3.49647
chr1:127765601-15	rep2	2.37984	3.07127
chr1:127772901-15	rep1	266.105	177.62
chr1:127772901-15	rep2	267.561	195.947
chr1:127783301-15	rep1	9.20046	8.39152
chr1:127783301-15	rep2	7.47948	10.7495
chr1:127795101-15	rep1	7.07727	3.49647
chr1:127795101-15	rep2	10.5393	8.29244
chr1:127802801-15	rep1	8.13886	9.09081
chr1:127802801-15	rep2	8.83939	10.4423
chr1:127809201-15	rep1	50.9564	47.9016
chr1:127809201-15	rep2	56.4361	35.6268
chr1:127826601-15	rep1	19.8164	19.9299
chr1:127826601-15	rep2	19.7186	23.3417
chr1:127833501-15	rep1	3.18477	4.19576
chr1:127833501-15	rep2	3.39976	9.21382
chr1:127836801-15	rep1	2.47705	7.34258
chr1:127836801-15	rep2	4.75967	4.60691
chr1:127838401-15	rep1	6.36955	4.89505
chr1:127838401-15	rep2	4.75967	6.44967
chr1:127849601-15	rep1	97.6664	90.2088
chr1:127849601-15	rep2	107.093	101.352
chr1:12785101-15	rep1	19.8164	19.2306
chr1:12785101-15	rep2	17.6788	26.4129
chr1:127854301-15	rep1	30.7861	25.8739
chr1:127854301-15	rep2	42.837	34.3983
chr1:127859001-15	rep1	23.0011	24.8249
chr1:127859001-15	rep2	26.8581	24.5702
chr1:127868201-15	rep1	76.4346	56.2931
chr1:127868201-15	rep2	86.014	67.2609
chr1:12790101-15	rep1	25.4782	30.7689
chr1:12790101-15	rep2	21.4185	25.4916
chr1:127904701-15	rep1	11.6775	10.4894
chr1:127904701-15	rep2	10.1993	14.1279
chr1:127915201-15	rep1	13.8007	6.99293
chr1:127915201-15	rep2	9.85932	6.44967
chr1:127937201-15	rep1	4.95409	6.29364
chr1:127937201-15	rep2	4.75967	5.22116
chr1:127944901-15	rep1	14.5084	20.2795
chr1:127944901-15	rep2	18.3587	21.1918
chr1:12794701-15	rep1	41.4021	36.0136
chr1:12794701-15	rep2	40.4572	46.9905
chr1:127958401-15	rep1	137.299	88.8102
chr1:127958401-15	rep2	175.088	106.88
chr1:127974901-15	rep1	82.8041	44.4051
chr1:127974901-15	rep2	95.8734	52.2116
chr1:127981001-15	rep1	49.1871	50.3491
chr1:127981001-15	rep2	54.3962	41.7693
chr1:127989201-15	rep1	43.1714	41.9576
chr1:127989201-15	rep2	59.1559	50.9831
chr1:12799401-15	rep1	49.5409	54.1952
chr1:12799401-15	rep2	52.0164	55.8972
chr1:128004001-15	rep1	35.7402	23.776
chr1:128004001-15	rep2	37.0574	22.1132
chr1:128013701-15	rep1	9.55432	10.839
chr1:128013701-15	rep2	9.85932	10.4423
chr1:128017201-15	rep1	62.6339	40.9087
chr1:128017201-15	rep2	70.3751	44.2263
chr1:128020001-15	rep1	10.6159	11.5383
chr1:128020001-15	rep2	9.17936	3.99265
chr1:128023901-15	rep1	23.7089	16.0837
chr1:128023901-15	rep2	25.1583	15.6635
chr1:128047201-15	rep1	7.07727	4.19576
chr1:128047201-15	rep2	5.09965	3.07127
chr1:128068901-15	rep1	15.9239	10.4894
chr1:128068901-15	rep2	14.279	12.5922
chr1:128078701-15	rep1	15.2161	14.6852
chr1:128078701-15	rep2	25.4982	12.8993
chr1:128080601-15	rep1	9.20046	10.4894
chr1:128080601-15	rep2	12.2392	13.8207
chr1:128101901-15	rep1	435.96	309.437
chr1:128101901-15	rep2	507.245	365.481
chr1:12813701-15	rep1	7.785	6.64329
chr1:12813701-15	rep2	12.9191	6.14255
chr1:128140801-15	rep1	12.7391	8.74117
chr1:128140801-15	rep2	11.8992	7.67818
chr1:128191001-15	rep1	9.90818	9.09081
chr1:128191001-15	rep2	13.5991	15.0492
chr1:128226201-15	rep1	3.8925	3.49647
chr1:128226201-15	rep2	3.05979	2.45702
chr1:128242001-15	rep1	159.593	123.425
chr1:128242001-15	rep2	197.866	147.421
chr1:128270601-15	rep1	4.60023	5.94399
chr1:128270601-15	rep2	9.51934	8.90669
chr1:128284301-15	rep1	8.49273	5.94399
chr1:128284301-15	rep2	6.11958	4.60691
chr1:128293501-15	rep1	10.6159	3.49647
chr1:128293501-15	rep2	2.03986	4.60691
chr1:128303901-15	rep1	10.6159	11.5383
chr1:128303901-15	rep2	9.51934	10.7495
chr1:12832501-15	rep1	58.7414	34.2654
chr1:12832501-15	rep2	60.8558	32.5555
chr1:128329901-15	rep1	21.2318	14.3355
chr1:128329901-15	rep2	27.1981	13.2065
chr1:128357201-15	rep1	163.131	123.425
chr1:128357201-15	rep2	191.067	133.907
chr1:128368601-15	rep1	8.84659	3.49647
chr1:128368601-15	rep2	7.81946	8.29244
chr1:128398401-15	rep1	80.6809	88.8102
chr1:128398401-15	rep2	116.952	65.4181
chr1:128416201-15	rep1	144.376	108.39
chr1:128416201-15	rep2	171.688	113.33
chr1:128435201-15	rep1	42.1098	18.1816
chr1:128435201-15	rep2	33.9976	23.3417
chr1:128439901-15	rep1	6.72341	3.84611
chr1:128439901-15	rep2	7.13951	7.06393
chr1:128443501-15	rep1	32.9093	26.2235
chr1:128443501-15	rep2	33.9976	24.2631
chr1:128456801-15	rep1	21.9395	12.2376
chr1:128456801-15	rep2	20.3986	13.2065
chr1:128466901-15	rep1	9.90818	5.94399
chr1:128466901-15	rep2	5.7796	3.07127
chr1:128471101-15	rep1	266.105	154.194
chr1:128471101-15	rep2	263.482	177.52
chr1:128482101-15	rep1	42.1098	37.4122
chr1:128482101-15	rep2	47.5967	29.1771
chr1:128508601-15	rep1	53.7873	36.7129
chr1:128508601-15	rep2	50.9965	39.9265
chr1:128518101-15	rep1	36.0941	22.727
chr1:128518101-15	rep2	40.4572	16.2777
chr1:128548501-15	rep1	28.3091	19.5802
chr1:128548501-15	rep2	27.5381	13.8207
chr1:128557701-15	rep1	13.4468	8.74117
chr1:128557701-15	rep2	10.5393	6.14255
chr1:128585101-15	rep1	22.6473	10.839
chr1:128585101-15	rep2	26.1782	14.435
chr1:128590801-15	rep1	110.052	84.9641
chr1:128590801-15	rep2	119.672	64.4967
chr1:12861401-15	rep1	125.268	88.4606
chr1:12861401-15	rep2	126.131	107.495
chr1:128614901-15	rep1	20.1702	11.888
chr1:128614901-15	rep2	22.0985	11.6708
chr1:128659701-15	rep1	5.66182	4.89505
chr1:128659701-15	rep2	9.51934	6.14255
chr1:12871801-15	rep1	5.66182	6.64329
chr1:12871801-15	rep2	6.11958	6.14255
chr1:12877401-15	rep1	89.8814	61.8875
chr1:12877401-15	rep2	91.7936	65.4181
chr1:128791101-15	rep1	5.30796	2.44753
chr1:128791101-15	rep2	7.81946	1.53564
chr1:128803201-15	rep1	18.4009	8.04187
chr1:128803201-15	rep2	17.3388	9.52094
chr1:128808401-15	rep1	9.20046	8.39152
chr1:128808401-15	rep2	11.2192	4.29978
chr1:128823701-15	rep1	47.4177	42.6569
chr1:128823701-15	rep2	50.3165	41.7693
chr1:128831601-15	rep1	49.5409	46.8527
chr1:128831601-15	rep2	48.6166	33.1697
chr1:12933501-15	rep1	13.093	4.54541
chr1:12933501-15	rep2	7.47948	4.29978
chr1:129386301-15	rep1	8.84659	24.4753
chr1:129386301-15	rep2	11.2192	30.0985
chr1:12939201-15	rep1	3.18477	5.94399
chr1:12939201-15	rep2	7.47948	7.06393
chr1:12942001-15	rep1	50.9564	39.1604
chr1:12942001-15	rep2	59.4959	30.7127
chr1:129462901-15	rep1	5.30796	3.49647
chr1:129462901-15	rep2	4.75967	3.3784
chr1:12949601-15	rep1	8.49273	5.2447
chr1:12949601-15	rep2	13.2591	4.91404
chr1:129542501-15	rep1	6.36955	3.14682
chr1:129542501-15	rep2	10.5393	2.76415
chr1:129589001-15	rep1	14.5084	13.2866
chr1:129589001-15	rep2	23.7984	6.44967
chr1:12967501-15	rep1	61.2184	25.8739
chr1:12967501-15	rep2	83.2942	24.2631
chr1:12990101-15	rep1	107.575	76.223
chr1:12990101-15	rep2	124.091	86.6099
chr1:13004801-15	rep1	8.13886	4.89505
chr1:13004801-15	rep2	8.49941	7.06393
chr1:130350301-15	rep1	4.24636	4.19576
chr1:130350301-15	rep2	6.45955	3.3784
chr1:130372001-15	rep1	6.01568	5.94399
chr1:130372001-15	rep2	7.13951	10.1352
chr1:130397101-15	rep1	5.30796	1.74823
chr1:130397101-15	rep2	5.7796	2.14989
chr1:13040401-15	rep1	4.60023	5.2447
chr1:13040401-15	rep2	4.41969	3.68553
chr1:13042301-15	rep1	5.30796	3.14682
chr1:13042301-15	rep2	7.13951	4.29978
chr1:130462001-15	rep1	63.6955	45.1044
chr1:130462001-15	rep2	62.2157	38.698
chr1:130485301-15	rep1	23.0011	17.832
chr1:130485301-15	rep2	23.4584	9.21382
chr1:130511501-15	rep1	57.3259	34.9647
chr1:130511501-15	rep2	69.0152	40.8479
chr1:130516701-15	rep1	15.57	8.04187
chr1:130516701-15	rep2	14.959	12.5922
chr1:13051901-15	rep1	6.72341	5.94399
chr1:13051901-15	rep2	5.7796	11.6708
chr1:130547801-15	rep1	7.43114	8.04187
chr1:130547801-15	rep2	13.939	7.98531
chr1:130550201-15	rep1	10.6159	12.5873
chr1:130550201-15	rep2	10.1993	12.8993
chr1:130571601-15	rep1	2.47705	1.74823
chr1:130571601-15	rep2	3.73974	4.91404
chr1:130579101-15	rep1	4.24636	7.34258
chr1:130579101-15	rep2	7.81946	14.435
chr1:130588301-15	rep1	34.6786	33.2164
chr1:130588301-15	rep2	45.2169	44.5335
chr1:130633801-15	rep1	8.13886	10.839
chr1:130633801-15	rep2	8.15943	12.2851
chr1:130646401-15	rep1	2.12318	1.04894
chr1:130646401-15	rep2	0.679953	3.07127
chr1:130648201-15	rep1	14.1545	14.3355
chr1:130648201-15	rep2	15.6389	16.892
chr1:130661001-15	rep1	10.9698	39.5101
chr1:130661001-15	rep2	15.2989	43.6121
chr1:130691801-15	rep1	31.4939	32.1675
chr1:130691801-15	rep2	37.7374	44.2263
chr1:130713701-15	rep1	272.121	174.474
chr1:130713701-15	rep2	292.38	185.812
chr1:130724401-15	rep1	0.707727	2.44753
chr1:130724401-15	rep2	1.35991	2.14989
chr1:130726301-15	rep1	23.7089	18.8809
chr1:130726301-15	rep2	23.4584	19.6561
chr1:130730701-15	rep1	131.637	118.181
chr1:130730701-15	rep2	149.59	132.372
chr1:130739501-15	rep1	50.9564	33.9157
chr1:130739501-15	rep2	44.8769	37.4695
chr1:130766701-15	rep1	5.66182	12.9369
chr1:130766701-15	rep2	6.45955	17.1991
chr1:130770601-15	rep1	14.5084	11.1887
chr1:130770601-15	rep2	15.9789	15.3564
chr1:130776801-15	rep1	6.36955	1.39859
chr1:130776801-15	rep2	2.71981	0.921382
chr1:130783501-15	rep1	9.55432	5.94399
chr1:130783501-15	rep2	14.619	4.91404
chr1:130789501-15	rep1	16.9855	13.2866
chr1:130789501-15	rep2	25.4982	15.6635
chr1:130796801-15	rep1	8.84659	3.14682
chr1:130796801-15	rep2	5.7796	7.67818
chr1:130801701-15	rep1	52.018	70.6286
chr1:130801701-15	rep2	54.7362	86.6099
chr1:130818301-15	rep1	1.06159	9.09081
chr1:130818301-15	rep2	3.73974	11.0566
chr1:130875001-15	rep1	32.2016	31.8178
chr1:130875001-15	rep2	35.0176	38.3909
chr1:130879801-15	rep1	9.55432	5.59435
chr1:130879801-15	rep2	8.15943	6.7568
chr1:130892301-15	rep1	20.5241	10.839
chr1:130892301-15	rep2	17.6788	16.892
chr1:130963501-15	rep1	6.36955	3.49647
chr1:130963501-15	rep2	7.13951	7.98531
chr1:130997201-15	rep1	11.6775	7.34258
chr1:130997201-15	rep2	16.3189	8.90669
chr1:131025801-15	rep1	6.01568	4.19576
chr1:131025801-15	rep2	7.47948	5.52829
chr1:13102701-15	rep1	16.2777	16.0837
chr1:13102701-15	rep2	25.8382	19.9633
chr1:131029601-15	rep1	17.3393	9.09081
chr1:131029601-15	rep2	13.5991	7.67818
chr1:131038201-15	rep1	6.72341	5.94399
chr1:131038201-15	rep2	5.09965	2.76415
chr1:131042401-15	rep1	138.361	97.9011
chr1:131042401-15	rep2	142.45	113.637
chr1:131058801-15	rep1	74.6652	64.335
chr1:131058801-15	rep2	83.6342	80.7745
chr1:131067801-15	rep1	912.968	580.413
chr1:131067801-15	rep2	959.753	756.454
chr1:131107501-15	rep1	56.9721	57.6917
chr1:131107501-15	rep2	65.2755	59.2756
chr1:131110001-15	rep1	124.56	102.796
chr1:131110001-15	rep2	159.789	121.93
chr1:131115501-15	rep1	16.2777	10.839
chr1:131115501-15	rep2	19.7186	14.7421
chr1:131118301-15	rep1	25.4782	27.9717
chr1:131118301-15	rep2	31.6178	35.0125
chr1:131123801-15	rep1	8.84659	8.74117
chr1:131123801-15	rep2	9.51934	10.1352
chr1:131125601-15	rep1	48.4793	39.5101
chr1:131125601-15	rep2	52.0164	69.7179
chr1:131134301-15	rep1	14.1545	15.7341
chr1:131134301-15	rep2	17.6788	15.0492
chr1:131137501-15	rep1	111.821	85.6634
chr1:131137501-15	rep2	125.451	92.4453
chr1:131141001-15	rep1	7.07727	5.94399
chr1:131141001-15	rep2	8.83939	9.52094
chr1:131152801-15	rep1	31.8477	25.5242
chr1:131152801-15	rep2	41.4771	37.7767
chr1:131181301-15	rep1	137.299	102.097
chr1:131181301-15	rep2	156.049	120.087
chr1:131194301-15	rep1	31.8477	23.4263
chr1:131194301-15	rep2	22.0985	34.3983
chr1:131199001-15	rep1	72.8959	40.559
chr1:131199001-15	rep2	79.2145	56.8185
chr1:131207401-15	rep1	125.268	71.3279
chr1:131207401-15	rep2	123.071	88.7598
chr1:131225401-15	rep1	4.24636	4.54541
chr1:131225401-15	rep2	6.11958	3.99265
chr1:131227301-15	rep1	845.38	628.315
chr1:131227301-15	rep2	907.737	817.266
chr1:131256901-15	rep1	23.0011	14.6852
chr1:131256901-15	rep2	23.1184	20.2704
chr1:131259601-15	rep1	25.832	18.1816
chr1:131259601-15	rep2	22.4384	19.9633
chr1:131270001-15	rep1	30.7861	35.3143
chr1:131270001-15	rep2	36.7175	43.9192
chr1:131276601-15	rep1	126.329	94.0549
chr1:131276601-15	rep2	134.631	102.273
chr1:131286101-15	rep1	46.3561	40.2094
chr1:131286101-15	rep2	46.2368	64.8038
chr1:131290301-15	rep1	83.158	68.8804
chr1:131290301-15	rep2	92.4736	105.038
chr1:131299201-15	rep1	36.0941	43.7058
chr1:131299201-15	rep2	40.4572	71.8678
chr1:13132101-15	rep1	35.0325	30.4193
chr1:13132101-15	rep2	38.7573	31.327
chr1:131331101-15	rep1	12.3852	3.14682
chr1:131331101-15	rep2	9.17936	5.22116
chr1:131333001-15	rep1	20.5241	15.7341
chr1:131333001-15	rep2	31.9578	17.1991
chr1:131337501-15	rep1	10.9698	8.04187
chr1:131337501-15	rep2	10.5393	8.29244
chr1:131346001-15	rep1	96.2509	75.8733
chr1:131346001-15	rep2	110.492	99.8164
chr1:131366801-15	rep1	8.84659	4.89505
chr1:131366801-15	rep2	10.1993	3.3784
chr1:131377901-15	rep1	10.262	12.2376
chr1:131377901-15	rep2	27.5381	22.7274
chr1:131384301-15	rep1	10.9698	8.04187
chr1:131384301-15	rep2	7.81946	11.978
chr1:131393601-15	rep1	4.95409	3.49647
chr1:131393601-15	rep2	9.17936	5.52829
chr1:131431601-15	rep1	3.18477	5.2447
chr1:131431601-15	rep2	5.43962	7.98531
chr1:131446301-15	rep1	37.8634	24.4753
chr1:131446301-15	rep2	50.3165	39.3123
chr1:131455301-15	rep1	8.49273	5.2447
chr1:131455301-15	rep2	7.81946	4.91404
chr1:131460801-15	rep1	6.72341	4.19576
chr1:131460801-15	rep2	6.45955	6.7568
chr1:131489101-15	rep1	18.7548	14.3355
chr1:131489101-15	rep2	18.0188	26.7201
chr1:131493701-15	rep1	20.1702	13.9859
chr1:131493701-15	rep2	19.7186	23.6488
chr1:131496301-15	rep1	3.8925	3.84611
chr1:131496301-15	rep2	4.75967	2.76415
chr1:131501701-15	rep1	6.72341	2.79717
chr1:131501701-15	rep2	8.49941	3.68553
chr1:131506401-15	rep1	2.83091	3.49647
chr1:131506401-15	rep2	2.37984	2.14989
chr1:13150801-15	rep1	41.0482	36.7129
chr1:13150801-15	rep2	41.1371	39.0052
chr1:131511101-15	rep1	33.9709	23.0767
chr1:131511101-15	rep2	49.2966	38.3909
chr1:131513601-15	rep1	9.20046	8.74117
chr1:131513601-15	rep2	10.1993	11.0566
chr1:131521601-15	rep1	660.31	438.457
chr1:131521601-15	rep2	697.632	576.785
chr1:131539501-15	rep1	45.6484	41.608
chr1:131539501-15	rep2	43.517	48.8332
chr1:131547001-15	rep1	66.8802	48.9505
chr1:131547001-15	rep2	82.9543	64.8038
chr1:131551801-15	rep1	25.1243	19.2306
chr1:131551801-15	rep2	28.218	17.8134
chr1:131554801-15	rep1	35.0325	19.9299
chr1:131554801-15	rep2	35.0176	39.0052
chr1:131573601-15	rep1	6.36955	5.59435
chr1:131573601-15	rep2	4.75967	7.67818
chr1:131586701-15	rep1	6.01568	6.64329
chr1:131586701-15	rep2	5.7796	9.82807
chr1:131613301-15	rep1	7.07727	1.39859
chr1:131613301-15	rep2	6.79953	6.14255
chr1:131657701-15	rep1	38.5711	19.5802
chr1:131657701-15	rep2	32.9777	38.3909
chr1:131660801-15	rep1	8.49273	10.839
chr1:131660801-15	rep2	10.8792	11.0566
chr1:131687901-15	rep1	227.888	152.096
chr1:131687901-15	rep2	255.662	219.903
chr1:131696201-15	rep1	6.01568	6.64329
chr1:131696201-15	rep2	4.75967	6.44967
chr1:131703201-15	rep1	13.8007	8.39152
chr1:131703201-15	rep2	12.5791	8.90669
chr1:131708201-15	rep1	4.60023	3.49647
chr1:131708201-15	rep2	4.41969	7.37105
chr1:13170901-15	rep1	16.9855	16.0837
chr1:13170901-15	rep2	28.898	13.8207
chr1:131712101-15	rep1	32.2016	26.9228
chr1:131712101-15	rep2	29.9179	29.7913
chr1:131726801-15	rep1	2.47705	5.2447
chr1:131726801-15	rep2	5.09965	1.84276
chr1:131730201-15	rep1	8.49273	7.34258
chr1:131730201-15	rep2	8.83939	10.7495
chr1:131737001-15	rep1	9.90818	9.79011
chr1:131737001-15	rep2	15.9789	6.44967
chr1:131747301-15	rep1	10.6159	9.44046
chr1:131747301-15	rep2	8.83939	17.1991
chr1:131750701-15	rep1	45.2946	23.0767
chr1:131750701-15	rep2	45.5568	25.1844
chr1:131761501-15	rep1	3.8925	3.84611
chr1:131761501-15	rep2	2.71981	3.68553
chr1:131765101-15	rep1	12.0314	9.79011
chr1:131765101-15	rep2	7.13951	12.2851
chr1:131797101-15	rep1	9.55432	7.69223
chr1:131797101-15	rep2	10.1993	9.82807
chr1:131811001-15	rep1	22.2934	14.3355
chr1:131811001-15	rep2	25.8382	23.0345
chr1:131822801-15	rep1	8.13886	6.64329
chr1:131822801-15	rep2	6.79953	11.0566
chr1:131826501-15	rep1	202.056	146.152
chr1:131826501-15	rep2	216.905	189.498
chr1:131843801-15	rep1	29.7245	18.1816
chr1:131843801-15	rep2	29.578	23.9559
chr1:131850701-15	rep1	1.41545	3.49647
chr1:131850701-15	rep2	5.09965	3.99265
chr1:131854801-15	rep1	15.9239	9.79011
chr1:131854801-15	rep2	14.959	9.82807
chr1:131866901-15	rep1	86.3427	67.4818
chr1:131866901-15	rep2	104.033	92.4453
chr1:131872301-15	rep1	27.2475	31.1186
chr1:131872301-15	rep2	25.8382	48.5261
chr1:13187601-15	rep1	101.559	70.9783
chr1:13187601-15	rep2	128.171	89.6812
chr1:131879801-15	rep1	7.07727	9.09081
chr1:131879801-15	rep2	8.15943	8.90669
chr1:131880901-15	rep1	3.53864	6.29364
chr1:131880901-15	rep2	8.15943	10.1352
chr1:131886301-15	rep1	10.6159	7.69223
chr1:131886301-15	rep2	9.17936	9.52094
chr1:131905401-15	rep1	4.24636	4.19576
chr1:131905401-15	rep2	4.75967	2.76415
chr1:131909701-15	rep1	164.193	117.132
chr1:131909701-15	rep2	184.607	187.962
chr1:131915201-15	rep1	15.57	8.04187
chr1:131915201-15	rep2	23.4584	10.1352
chr1:131937501-15	rep1	103.682	54.1952
chr1:131937501-15	rep2	96.5533	86.3028
chr1:13194901-15	rep1	67.9418	67.8314
chr1:13194901-15	rep2	121.712	59.8898
chr1:131951601-15	rep1	10.262	11.1887
chr1:131951601-15	rep2	9.17936	5.52829
chr1:131962201-15	rep1	57.3259	43.3562
chr1:131962201-15	rep2	54.7362	75.2462
chr1:131980201-15	rep1	20.5241	17.4823
chr1:131980201-15	rep2	15.6389	18.7348
chr1:131982801-15	rep1	7.43114	9.09081
chr1:131982801-15	rep2	7.81946	7.67818
chr1:131993201-15	rep1	3.53864	4.19576
chr1:131993201-15	rep2	5.09965	4.29978
chr1:132001901-15	rep1	6.36955	5.2447
chr1:132001901-15	rep2	3.73974	2.14989
chr1:132003501-15	rep1	309.277	210.837
chr1:132003501-15	rep2	333.857	280.1
chr1:132046101-15	rep1	10.6159	7.69223
chr1:132046101-15	rep2	9.51934	11.978
chr1:132062101-15	rep1	16.9855	11.888
chr1:132062101-15	rep2	22.0985	20.2704
chr1:13206701-15	rep1	8.13886	6.64329
chr1:13206701-15	rep2	10.1993	10.1352
chr1:132067201-15	rep1	32.2016	21.3284
chr1:132067201-15	rep2	29.578	30.0985
chr1:132098801-15	rep1	19.4625	22.3774
chr1:132098801-15	rep2	20.7386	28.5628
chr1:132109501-15	rep1	14.1545	12.9369
chr1:132109501-15	rep2	11.8992	23.3417
chr1:132112701-15	rep1	8.13886	10.4894
chr1:132112701-15	rep2	8.83939	13.8207
chr1:132116701-15	rep1	3.53864	2.44753
chr1:132116701-15	rep2	2.37984	2.45702
chr1:132121101-15	rep1	39.2789	19.2306
chr1:132121101-15	rep2	27.8781	31.9412
chr1:132127801-15	rep1	39.6327	43.3562
chr1:132127801-15	rep2	35.6975	51.2903
chr1:132133001-15	rep1	35.3864	26.9228
chr1:132133001-15	rep2	33.6577	35.0125
chr1:132137901-15	rep1	84.9273	62.2371
chr1:132137901-15	rep2	81.9343	83.2315
chr1:132143701-15	rep1	23.0011	20.2795
chr1:132143701-15	rep2	24.8183	26.4129
chr1:132147601-15	rep1	2.47705	3.14682
chr1:132147601-15	rep2	3.39976	5.22116
chr1:132149701-15	rep1	36.448	38.4611
chr1:132149701-15	rep2	38.7573	37.4695
chr1:132155601-15	rep1	49.1871	45.1044
chr1:132155601-15	rep2	56.7761	51.5974
chr1:132164701-15	rep1	12.3852	9.44046
chr1:132164701-15	rep2	13.5991	14.435
chr1:132167701-15	rep1	17.6932	12.5873
chr1:132167701-15	rep2	16.6588	16.2777
chr1:132169701-15	rep1	9.55432	6.29364
chr1:132169701-15	rep2	9.85932	10.1352
chr1:132189701-15	rep1	53.0796	38.8108
chr1:132189701-15	rep2	48.9566	48.8332
chr1:132195101-15	rep1	12.7391	6.99293
chr1:132195101-15	rep2	8.83939	6.44967
chr1:132198901-15	rep1	39.9866	47.9016
chr1:132198901-15	rep2	36.0375	43.6121
chr1:132204801-15	rep1	245.581	170.977
chr1:132204801-15	rep2	238.323	205.468
chr1:132227001-15	rep1	7.07727	8.39152
chr1:132227001-15	rep2	9.85932	6.44967
chr1:132234601-15	rep1	5.66182	8.74117
chr1:132234601-15	rep2	7.81946	7.06393
chr1:132237301-15	rep1	10.9698	4.19576
chr1:132237301-15	rep2	7.13951	9.52094
chr1:132249201-15	rep1	38.2173	15.7341
chr1:132249201-15	rep2	50.6565	19.349
chr1:132264401-15	rep1	54.8489	41.9576
chr1:132264401-15	rep2	63.9156	56.8185
chr1:132280701-15	rep1	40.3405	29.72
chr1:132280701-15	rep2	31.2778	39.0052
chr1:132286201-15	rep1	225.057	187.061
chr1:132286201-15	rep2	257.702	256.758
chr1:132295201-15	rep1	138.007	99.2996
chr1:132295201-15	rep2	124.771	149.571
chr1:13230201-15	rep1	13.093	7.69223
chr1:13230201-15	rep2	22.4384	12.2851
chr1:132305601-15	rep1	108.99	90.9081
chr1:132305601-15	rep2	112.192	124.079
chr1:132314801-15	rep1	117.837	94.0549
chr1:132314801-15	rep2	132.931	105.038
chr1:132321601-15	rep1	26.1859	13.9859
chr1:132321601-15	rep2	26.5182	24.2631
chr1:132326101-15	rep1	26.5398	23.0767
chr1:132326101-15	rep2	23.1184	23.0345
chr1:132330901-15	rep1	200.995	154.893
chr1:132330901-15	rep2	186.647	204.24
chr1:132345401-15	rep1	78.5577	49.3002
chr1:132345401-15	rep2	93.1535	58.9684
chr1:132352901-15	rep1	112.883	80.7684
chr1:132352901-15	rep2	107.093	106.573
chr1:132364101-15	rep1	19.1086	13.6362
chr1:132364101-15	rep2	13.5991	25.7987
chr1:132367101-15	rep1	23.0011	18.8809
chr1:132367101-15	rep2	29.9179	30.7127
chr1:132370101-15	rep1	117.129	75.5237
chr1:132370101-15	rep2	92.1336	117.937
chr1:132384101-15	rep1	18.4009	18.8809
chr1:132384101-15	rep2	20.7386	21.4989
chr1:132387701-15	rep1	135.176	104.544
chr1:132387701-15	rep2	116.272	121.008
chr1:13240101-15	rep1	22.6473	20.9788
chr1:13240101-15	rep2	19.7186	24.8773
chr1:132416301-15	rep1	187.548	120.628
chr1:132416301-15	rep2	183.927	179.669
chr1:132419901-15	rep1	15.57	11.888
chr1:132419901-15	rep2	14.279	14.7421
chr1:13242301-15	rep1	4.24636	4.19576
chr1:13242301-15	rep2	3.73974	3.68553
chr1:132431401-15	rep1	17.3393	10.1398
chr1:132431401-15	rep2	23.7984	27.6415
[truncated: 63,537 more rows]
