# Supplementary material for: Chromatin remodeling due to degradation of citrate carrier impairs osteogenesis of aged mesenchymal stem cells
Source: Nat Aging. 2021 Sep 13;1(9):810–25. doi: 10.1038/s43587-021-00105-8 (PMC10154229; doi:10.1038/s43587-021-00105-8)
Supplement: Supplementary file 4 — Source Data Fig. 2. Statistical source data for Fig. 2. [file 43587_2021_105_MOESM4_ESM.xlsx]

## Sheet: Sheet1
Source Data Fig. 2b_H3K27ac/H3					Source Data Fig. 2d_K27ac GO terms			Source Data Fig.2h_H3K27me3/H3					Source Data Fig. 2j_K27me3 GO terms
YOUNG	OLD	Statistics			K27ac up in aged MSCs			YOUNG	OLD	Statistics			K27me3 up in aged MSCs
1.79944	1.43054	Unpaired t test			peptidyl-tyrosine autophosphorylation	4.12792		1.96966	2.47239	Unpaired t test			Keratan sulfate degradation	4.12196
2.39922	1.69962	P value	0.7684		small GTPase mediated signal transduction	3.30326		2.00135	2.68974	P value	<0,0001		single release	3.69448
2.45525	1.33834	P value summary	ns		positive regulation of endocytosis	3.23625		1.52257	2.14684	P value summary	****		cell-cell adhesion	3.37945
2.59234	1.80533	Significantly different (P < 0.05)?	No		actin filament-based movement	3.21274		1.84366	1.99349	Significantly different (P < 0.05)?	Yes		actin filament-based process	2.75152
2.05933	1.30561	One- or two-tailed P value?	Two-tailed		limb development	3.00031		1.81986	2.36796	One- or two-tailed P value?	Two-tailed		negative regulation of locomotion	2.73984
2.3767	1.48381	t, df	t=0,2945, df=852		positive regulation of MAPK cascade	2.55044		1.97219	2.34358	t, df	t=11,62, df=256		response to glucose	2.15015
2.20155	1.44476				glucose homeostasis	2.36156		1.98172	2.57407				inositol phosphate metabolic process	2.02779
2.23886	1.83276	How big is the difference?						1.93089	2.18926	How big is the difference?
2.02124	1.43565	Mean of YOUNG	1.934		K27ac down in aged MSCs			1.92963	1.91312	Mean of YOUNG	1.283		K27me3 down in aged MSCs
1.66476	1.72614	Mean of OLD	1.926		mesenchymal stem cell differentiation	4.9661		2.20245	2.07893	Mean of OLD	1.759		neuron fate commitment	31.3512
1.90191	1.90532	Difference between means (OLD - YOUNG) ± SEM	-0,007439 ± 0,02526		cartilage development	3.8988		2.02644	1.98213	Difference between means (OLD - YOUNG) ± SEM	0,4758 ± 0,04094		pattern specification process	30.3133
1.74271	1.60108	95% confidence interval	-0,05701 to 0,04213		positive regulation of cell development	3.76407		1.8693	1.60957	95% confidence interval	0,3952 to 0,5564		regulatio of neuron differentiation	21.9785
2.01364	1.71964	R squared (eta squared)	0.0001018		positive regulation of stem cell differentiation	3.50299		1.78696	2.02885	R squared (eta squared)	0.3453		embryonic morphogenesis	21.1096
1.77201	1.91627				chondrocyte differentiation	3.36262		1.87718	1.66443				epithelial cell differentiation	18.693
2.16873	1.91627				cell fate commitment	3.14388		1.6979	1.54811				cell fate determination	15.3889
2.41175	1.42631				skeletal system development	2.16534		1.83425	1.43491				negativ eregulation of cell dufferentiation	15.1289
2.16556	1.85105							1.77429	2.10919
1.8064	1.73918							1.65688	1.64638
2.15818	1.44644							1.95042	2.1751
1.74817	1.55565							1.70027	1.77079
1.97673	1.53464							1.73126	1.44812
2.19101	1.93972							1.54401	2.08153
1.95693	1.98049							1.75945	2.01563
1.94576	1.73338							1.70399	1.82218
1.83695	1.50482							1.58882	2.07617
1.61878	1.88367							1.68961	2.16643
1.81981	1.99							1.72568	1.57854
2.35085	1.82735							1.59112	2.42594
2.19606	1.91018							1.71351	2.28127
2.39251	1.79832							1.77311	2.26383
1.69642	1.6893							1.88931	1.99736
2.23563	1.60663							1.89751	1.82693
1.78731	2.11258							1.55738	1.42042
2.32444	1.96307							1.616	1.62712
1.82056	1.39162							1.66648	1.68827
2.12602	2.05391							1.52014	1.78673
2.349	1.54415							1.44071	1.51793
1.82715	1.86967							1.27334	1.72413
2.10607	1.3606							1.33907	1.50806
0.842735	1.96063							1.54964	1.67869
1.43831	2.09285							1.21635	1.8678
2.24549	2.14968							1.21613	1.73384
2.43001	1.76232							1.00853	1.70717
2.25467	1.74975							1.17706	1.34747
1.88651	1.87029							1.12854	1.51487
1.9607	1.89033							1.02086	1.65742
1.13818	1.26022							1.26894	1.62949
1.9905	1.82803							1.1688	1.72124
1.4198	1.60006							1.06879	1.75637
1.69256	2.13468							1.08039	1.70696
1.41752	2.07301							1.15442	1.75782
1.27894	1.92964							0.992534	1.72427
1.54962	1.71708							0.931839	1.45311
1.06026	1.67161							1.05611	1.43626
1.63115	1.39492							1.03615	1.69176
1.74637	1.48331							1.05477	1.64748
1.16377	2.16431							0.888646	1.69593
1.93109	2.02557							1.06338	1.48242
1.97247	1.73672							1.03945	1.63402
2.14414	1.64662							1.01179	1.65421
1.74292	1.29287							0.940566	1.75437
1.25854	1.82964							0.964298	1.54809
2.2919	1.56969							1.22744	1.56556
1.54652	1.52723							1.02301	1.73405
2.24764	1.8063							1.19442	1.74069
2.45576	1.48416							1.02093	2.07395
2.62332	1.60999							0.870115	2.10398
2.39455	1.70869							1.09914	2.06289
2.77162	1.98134							1.21547	1.73337
2.86086	2.1217							1.05346	2.05642
1.43905	2.21032							1.234	2.0529
1.64402	1.7952							0.95537	1.43099
3.11537	1.83117							1.1357	1.54554
1.59151	1.97634							1.35058	1.4231
2.88978	1.51028							1.23354	1.69249
1.62434	1.4426							1.08704	1.76496
3.8296	1.704							1.11002	1.61967
2.27547	1.94689							1.03733	1.63504
3.85877	1.8281							1.15053	1.49981
2.16281	1.79699							1.19474	1.48269
2.43846	1.84622							1.08446	1.15567
3.03142	1.60606							1.21723	1.3907
2.94824	1.9239							1.25132	1.54828
1.70667	1.44312							1.2848	1.34212
2.58294	1.42186							1.29542	1.40654
2.05885	1.49278							1.24627	1.73099
1.79475	1.62838							1.01272	1.80347
1.85318	1.45623							1.14198	2.0229
1.82327	1.56236							1.00195	1.52726
1.71068	1.47849							1.0459	1.42517
1.86616	1.6835							1.04788	1.28879
1.88377	1.50628							0.958532	1.60003
1.89048	1.41521							1.08328	1.77714
2.21071	1.90295							1.09379	1.4869
2.06214	1.84447							1.18913	1.74782
3.10647	1.93812							0.992914	1.94217
2.37839	1.74355							0.855893	1.43376
1.85547	1.6183							0.788839	1.23058
1.95617	1.75413							0.754753	1.41312
1.98699	2.10181							0.724526	1.60099
2.73199	2.17119							0.876938
2.51481	2.13262							0.757664
1.32562	2.10948							0.824879
1.33992	2.219							0.915464
2.78976	2.41996							0.671812
1.89645	2.45927							0.882175
2.91885	1.75708							0.906345
2.44272	2.22532							1.109
1.31089	1.60727							1.01347
1.96732	1.9328							0.936722
2.30065	1.9328							0.95518
1.90248	1.97817							1.05652
1.95721	1.82278							1.02097
2.39871	1.86295							1.13732
1.70586	2.07753							0.979848
2.27065	2.11049							0.991191
2.1355	2.22991							0.900703
2.46683	1.9142							0.987511
2.1076	1.64303							1.19469
2.3911	1.43627							1.32022
2.30691	1.85257							1.27788
2.46575	1.62708							1.20277
2.38738	1.51403							1.23376
2.091	1.95193							1.18408
2.03084	1.87961							1.14524
1.89659	2.15167							1.40609
1.54034	1.41009							1.2948
2.1238	1.88806							1.45112
2.21343	1.55341							1.38505
1.31876	1.58537							1.48173
1.91005	1.68229							1.27406
1.9956	2.27699							1.11286
2.08139	1.79048							1.0366
2.17962	2.3137							1.13313
1.66535	2.27215							1.1227
2.22298	2.26831							1.44677
2.03373	1.64555							1.30005
2.19242	1.57071							1.17981
1.55704	2.10641							1.37464
1.85937	1.93431							1.24646
1.99304	1.63813							1.05238
1.72056	1.8953							1.12354
1.54556	1.81546							1.16996
1.43557	2.01256							1.18195
1.43739	2.0498							1.33423
1.39183	2.25873							1.83872
2.18646	1.63789							1.32417
2.48426	1.84782							1.33806
2.10646	1.71134							1.44738
2.74435	1.9664							1.52776
2.01696	1.53907							1.30999
2.36267	1.50607							1.27645
2.11907	1.59845							1.10468
2.50026	2.84526							1.29723
2.29983	2.05362							1.16894
1.90709	1.81334							1.39136
1.81813	1.81334							1.20804
2.22542	2.72867							1.23715
1.82792	1.97436
1.43207	2.03154
2.12631	1.61222
1.5388	3.15353
1.94708	1.53381
1.68919	2.00068
1.77323	1.99905
2.29422	1.39297
1.77356	2.25233
1.64469	1.82377
1.79456	2.06114
1.45921	2.03035
1.4529	1.85124
1.63458	2.43689
2.16109	1.96477
1.72665	1.9159
1.98422	1.94499
1.785	1.88059
1.87491	2.31204
1.22385	2.04216
2.08378	2.04383
1.94929	1.94018
1.6159	2.39235
2.00038	2.84065
2.30897	2.34872
1.60773	2.71048
2.51877	2.60803
2.25647	1.86831
2.18672	2.05664
2.50355	2.1915
2.41471	2.126
3.14414	1.69736
2.97651	1.17465
2.38587	1.49739
2.63822	1.7317
2.26609	1.47107
2.44459	1.45559
2.02755	1.39298
2.14297	1.66513
1.91578	2.00681
2.55699	1.74175
1.77794	1.87836
1.87286	2.21715
1.8545	1.29499
2.18587	1.85145
1.86125	1.71628
1.98421	1.65423
2.14585	1.82465
2.35823	1.6147
2.08475	1.35714
2.06211	1.73108
2.45955	1.86483
2.33099	2.14863
2.03448	2.5143
2.10188	1.97304
1.64938	2.28923
1.71064	2.5563
2.30427	2.38871
2.32528	2.11502
1.91371	1.8207
2.2256	2.14214
2.32818	2.18449
2.54301	2.26585
1.50815	2.07893
1.95429	2.39794
1.84293	2.37662
1.90499	2.03618
1.82336	1.91008
1.91305	2.69842
1.52916	2.22022
1.4152	2.43161
2.22344	2.19489
1.58306	2.65532
2.55816	2.46899
2.08441	1.76027
1.80405	2.21285
2.50873	2.06976
1.21256	1.50642
1.29107	1.9306
2.02444	2.09765
1.64428	1.56014
2.64951	1.23577
2.45637	2.0289
1.831	1.73792
1.82607	1.92255
2.3988	2.27993
1.19159	2.15946
2.3189	1.55385
2.35415	2.25396
1.46546	2.09724
1.31	2.02255
1.36567	2.23796
2.15459	2.05334
2.22018	2.16921
1.8679	2.08487
1.61846	2.38037
1.99516	2.20882
1.80623	2.02561
2.19032	1.78376
1.97987	2.31934
2.20983	2.18423
2.19543	1.923
2.09885	2.11413
2.15804	2.20207
2.04233	2.16988
1.98733	2.32345
2.28834	1.71284
1.94775	1.79486
2.04153	2.18856
2.22504	2.03134
1.95329	1.99617
1.86402	2.24581
2.42203	2.01547
2.53093	2.4672
2.24042	1.70042
2.30121	2.12441
2.01788	2.01587
2.33154	2.05673
1.43368	2.19114
1.99572	1.61451
2.22049	1.61903
1.69518	1.65894
1.5676	1.76732
1.60324	1.94729
1.61747	1.65623
1.47542	2.21894
2.00583	2.9162
1.84616	2.0422
2.16309	2.21127
1.85871	2.34821
2.00145	2.78846
1.82286	2.30908
1.89435	1.97388
1.71024	2.16571
2.12986	2.2244
1.99856	1.5739
1.67529	1.85327
2.00318	2.17358
1.74805	1.3341
1.97956	1.71825
1.89228	2.0084
1.8323	1.97358
1.94181	2.17429
1.67013	2.00615
1.91837	2.35363
1.91452	2.58535
1.83131	1.74325
1.62374	2.16469
1.48114	2.02614
1.86451	1.65288
1.87347	2.08773
1.68066	2.34026
1.68064	1.75335
1.50371	2.4864
1.58394	2.18753
2.19656	2.23651
1.70636	2.87791
2.19427	1.96591
1.81654	1.95181
1.62932	2.06529
2.19111	1.67173
1.93398	1.39193
1.74325	1.87758
1.55377	1.73215
1.87943	1.81044
1.89819	1.51653
1.70945	2.09564
1.87806	2.12682
2.06618	1.95548
1.77344	1.993
1.26704	2.22365
2.0372	1.89233
1.9721	1.72631
2.05233	2.08509
1.93072	1.78527
1.70963	2.06717
1.37248	1.92656
1.90474	1.79254
2.50611	2.1689
1.87913	1.86425
2.72432	1.54194
2.50235	1.46636
2.3788	2.70467
2.28906	2.14073
2.34202	2.22785
2.16202	2.01461
2.41253	1.90281
1.68201	1.55526
1.56602	1.72942
1.48757	1.78976
1.98582	1.47644
1.69979	2.50094
1.65045	2.32253
1.57318	2.09722
1.65835	2.25685
1.77144	2.21195
1.56056	1.75249
2.19465	2.02164
2.13115	1.57786
1.9188	2.3181
2.17237	2.2799
1.92786	2.51024
1.72034	2.46818
1.9432	2.29769
2.02377	1.73151
2.15461	1.94517
1.85648	1.94655
1.62136	1.787
1.63667
1.84669
1.61615
1.8441
1.72264
1.92694
1.79512
2.10343
1.59893
1.73046
1.96067
1.73412
1.49181
2.17209
2.02455
1.88101
2.10161
1.82654
1.90755
1.71568
1.68366
1.83192
2.26472
1.80061
1.77782
2.20966
1.5689
1.92383
2.21662
1.80746
2.35598
1.9105
1.94981
1.40012
1.87764
1.62318
1.76481
2.01197
2.05111
2.04884
1.98805
1.69612
1.92499
1.97172
1.89844
1.83332
1.54977
1.33064
1.45722
1.56892
1.59585
1.39168
1.40367
1.36786
1.47032
1.36674
1.30978
1.35768
1.15059
1.56028
1.41579
1.36313
1.63003
1.37037
1.18011
1.65404
1.76718
1.39625
1.64984
1.29041
1.48487
1.72013
1.75002
1.54463
1.6657
1.38006
1.61998
1.75936
1.92254
1.81131
1.7208
1.55874
1.94839
1.7435
1.83748
1.99165
1.83014
1.71023
1.65154
1.40096
1.57698
1.84831
2.20297
2.11775
1.80672
1.58919
1.55145
1.40283
1.4329
1.33923
1.54839
1.62817
1.79756
1.62657
1.67954
1.76415
2.30293
2.59125
2.12922
2.48072
2.13551
1.80811
1.87248
2.26061
1.99777
2.00363
1.73435
1.70152
1.55188
1.74303
1.2574
1.52156
