# Supplementary material for: Chromatin remodeling due to degradation of citrate carrier impairs osteogenesis of aged mesenchymal stem cells
Source: Nat Aging. 2021 Sep 13;1(9):810–25. doi: 10.1038/s43587-021-00105-8 (PMC10154229; doi:10.1038/s43587-021-00105-8)
Supplement: Supplementary file 5 — Source Data Fig. 3. Statistical source data for Fig. 3. [file 43587_2021_105_MOESM5_ESM.xlsx]

## Sheet: Sheet1
Source Data Fig. 3a_acetyl-CoA					Source Data Fig. 3g_K9ac/TOMM20 MFI					Source Data Fig. 3h_K9ac/TOMM20 localisation											Source Data Fig. 3k_K9ac/TOMM20 CiC OE_MFI						Source Data Fig. 3l_K9ac/TOMM20 CiC OE_ LOCALISATION											Source Data Fig. 3n_ Alizarin Red S
YOUNG	OLD	Statistics			YOUNG	OLD	Statistics				Nuclear			Mitochondrial			Mito&Nuclear				YOUNG	OLD	CiC	Statistics				Nuclear			Mitochondrial			Mito&Nuclear				YOUNG	OLD	OLD_OE	Statistics
0.168063	0.418525	Unpaired t test			140482	127147	Unpaired t test			YOUNG	93.93	97.28	92.4	3.03	1.36	1.08	3.04	1.36	6.52		136347	46081	67839	Unpaired t test			YOUNG	65.7	71.4	67.6	15.7	2.5	4.6	18.6	26	27.9		71.852	14.914	51.317	Unpaired t test
0.0763585	0.275197	P value	0.0135		104617	102045	P value	<0,0001		OLD	45.9	12.06	X	32.78	58.62	X	21.32	29.31	X		132202	26859	75703	P value	<0,0001		OLD	3.5	10.8	12.8	64.7	51.2	61.6	32	38	25.6		59.498	16.073	59.141	P value	0.001
0.150109	0.335084	P value summary	*		168353	23043	P value summary	****													127335	15896	107034	P value summary	****		CiC OE	56.5	62.9	36.7	10.2	23.2	23.3	33.3	13.9	40		71.698	27.542	52.416	P value summary	***
		Significantly different (P < 0.05)?	Yes		25364	2415	Significantly different (P < 0.05)?	Yes			Unpaired t test YOUNG-OLD_NUCLEAR			Unpaired t test YOUNG OLD_MITOCHONDRIAL			Unpaired t test YOUNG OLD_MITO&NUCLEAR				128511	86137	77670	Significantly different (P < 0.05)?	Yes													37.19	5.894	53.872	Significantly different (P < 0.05)?	Yes
		One- or two-tailed P value?	Two-tailed		177210	144239	One- or two-tailed P value?	Two-tailed			P value	0.0142		P value	0.02		P value	0.0089			101941	103184	81680	One- or two-tailed P value?	Two-tailed			Unpaired t test YOUNG - OLD _NUCLEAR			Unpaired t test YOUNG - OLD_ MITOCHONDRIAL			Unpaired t test YOUNG_OLD MITO&NUCLEAR							One- or two-tailed P value?	Two-tailed
		t, df	t=4,216, df=4		170840	52066	t, df	t=11,72, df=112			P value summary	*		P value summary	*		P value summary	**			100388	38134	116239	t, df	t=7,893, df=76			P value	<0,0001		P value	0.0009		P value	0.1671						t, df	t=5,452, df=7
					33263	37090					Significantly different (P < 0.05)?	Yes		Significantly different (P < 0.05)?	Yes		Significantly different (P < 0.05)?	Yes			126750	62592	119637					P value summary	****		P value summary	***		P value summary	ns
		How big is the difference?			131610	8260	How big is the difference?				One- or two-tailed P value?	Two-tailed		One- or two-tailed P value?	Two-tailed		One- or two-tailed P value?	Two-tailed			119727	16089	120663	How big is the difference?				Significantly different (P < 0.05)?	Yes		Significantly different (P < 0.05)?	Yes		Significantly different (P < 0.05)?	No						How big is the difference?
		Mean of YOUNG	0.1315		174357	3796	Mean of YOUNG	170971			t, df	t=5,143, df=3		t, df	t=4,541, df=3		t, df	t=6,079, df=3			131451	10621	119413	Mean of YOUNG	103889			One- or two-tailed P value?	Two-tailed		One- or two-tailed P value?	Two-tailed		One- or two-tailed P value?	Two-tailed						Mean of YOUNG	60.79
		Mean of OLD	0.3429		208669	3025	Mean of OLD	46097													15875	106985	101939	Mean of OLD	38796			t, df	t=18,02, df=4		t, df	t=8,918, df=4		t, df	t=1,686, df=4						Mean of OLD	16.11
		Difference between means (OLD - YOUNG) ± SEM	0,2114 ± 0,05015		151219	19777	Difference between means (OLD - YOUNG) ± SEM	-124874 ± 10658			How big is the difference?			How big is the difference?			How big is the difference?				52421	97739	121872	Difference between means (OLD - YOUNG) ± SEM	-65092 ± 8246																Difference between means (OLD - YOUNG) ± SEM	-44,68 ± 8,196
		95% confidence interval	0,07220 to 0,3507		194959	11677	95% confidence interval	-145991 to -103758			Mean of YOUNG	94.54		Mean of YOUNG	1.823		Mean of YOUNG	3.64			107857	18881	51585	95% confidence interval	-81517 to -48668			How big is the difference?			How big is the difference?			How big is the difference?							95% confidence interval	-64,07 to -25,30
		R squared (eta squared)	0.8163		202199	10145	R squared (eta squared)	0.5507			Mean of OLD	28.98		Mean of OLD	45.7		Mean of OLD	25.32			81402	100640	128268	R squared (eta squared)	0.4505			Mean of YOUNG	68.23		Mean of column A	7.6		Mean of YOUNG	24.17						R squared (eta squared)	0.8094
					109017	10704					Difference between means (OLD - YOUNG) ± SEM	-65,56 ± 12,75		Difference between means (OLD - YOUNG) ± SEM	43,88 ± 9,662		Difference between means (OLD - YOUNG) ± SEM	21,68 ± 3,566			113322	4323	7759					Mean of OLD	9.033		Mean of column B	59.17		Mean of OLD	31.87
					208608	196581					95% confidence interval	-106,1 to -24,99		95% confidence interval	13,13 to 74,63		95% confidence interval	10,33 to 33,02			131701	2537	98616	Paired t test				Difference between means (OLD - YOUNG) ± SEM	-59,20 ± 3,286		Difference between means (B - A) ± SEM	51,57 ± 5,783		Difference between means (OLD - YOUNG) ± SEM	7,700 ± 4,568						Paired t test
					203247	178429					R squared (eta squared)	0.8981		R squared (eta squared)	0.873		R squared (eta squared)	0.9249			127833	5089	4696	P value	<0,0001			95% confidence interval	-68,32 to -50,08		95% confidence interval	35,51 to 67,62		95% confidence interval	-4,982 to 20,38						P value	0.0047
					164479	138694															126301	4271	128222	P value summary	****			R squared (eta squared)	0.9878		R squared (eta squared)	0.9521		R squared (eta squared)	0.4153						P value summary	**
					185324	72317															86576	127851	81228	Significantly different (P < 0.05)?	Yes																Significantly different (P < 0.05)?	Yes
					214276	118621															24548	126341	105931	One- or two-tailed P value?	Two-tailed			Paired t test OLD - OLD CiC_NUCLEAR			Paired t test OLD-OLD CiC_MITOCHONDRIAL			Paired t test OLD-OLD CiC_MITO&NUCLEAR							One- or two-tailed P value?	Two-tailed
					178375	84099															138455	24203	132451	t, df	t=7,543, df=31			P value	0.046		P value	0.0348		P value	0.8274						t, df	t=7,615, df=3
					178585	60084															127737	49335	90640	Number of pairs	32			P value summary	*		P value summary	*		P value summary	ns						Number of pairs	4
					163121	136293															120831	9569	80863					Significantly different (P < 0.05)?	Yes		Significantly different (P < 0.05)?	Yes		Significantly different (P < 0.05)?	No
					211116	89604															104188	7953	10286	How big is the difference?				One- or two-tailed P value?	Two-tailed		One- or two-tailed P value?	Two-tailed		One- or two-tailed P value?	Two-tailed						How big is the difference?
					205709	86184															127494	9156	61968	Mean of differences (OLD CiC OE - OLD)	59333			t, df	t=4,501, df=2		t, df	t=5,221, df=2		t, df	t=0,2478, df=2						Mean of differences (OLD CiC OE - OLD)	38.08
					214255	201138															137072	7260	104593	SD of differences	44495			Number of pairs	3		Number of pairs	3		Number of pairs	3						SD of differences	10
					212044	23165															94137	7113	89929	SEM of differences	7866																SEM of differences	5.001
					214061	16369															98073	7501	89340	95% confidence interval	43291 to 75375			How big is the difference?			How big is the difference?			How big is the difference?							95% confidence interval	22,17 to 53,99
					187992	128642															121363	7880	80982	R squared (partial eta squared)	0.6473			Mean of differences (OLD CiC - OLD)	43		Mean of differences (OLD CiC - OLD)	-40.27		Mean of differences (B - A)	-2.8						R squared (partial eta squared)	0.9508
					134437	134774															117352	6955	111131					SD of differences	16.55		SD of differences	13.36		SD of differences	19.57
					152570	28210															129194	56294	115936					SEM of differences	9.554		SEM of differences	7.713		SEM of differences	11.3
					116811	235837															127302	35785	113347					95% confidence interval	1,894 to 84,11		95% confidence interval	-73,45 to -7,081		95% confidence interval	-51,43 to 45,83
					175541	6545															71149	26810	127268					R squared (partial eta squared)	0.9101		R squared (partial eta squared)	0.9316		R squared (partial eta squared)	0.02978
					198786	11320															77286	16802	131797
					168391	7363															130141	26324
					183649	9790															115440	116414
					188972	2530															92320	14229
					167099	14628															130127	5637
					198451	3595															45728
					195144	5311															61050
					175960	6449															58189
					224201	7165															62331
					118871	141106
					181973	3412
					169580	3638
					128181	216365
					214782	5028
					208899	15903
						6239
						8286
						1446
						10285
						7343
						1901
						11052
						1479
						3507
						8909
						7485
						1888
						9059
						10352
						8975
						1066
						11269
						4598
						13388
						15365
