# Supplementary material for: Chromatin remodeling due to degradation of citrate carrier impairs osteogenesis of aged mesenchymal stem cells
Source: Nat Aging. 2021 Sep 13;1(9):810–25. doi: 10.1038/s43587-021-00105-8 (PMC10154229; doi:10.1038/s43587-021-00105-8)
Supplement: Supplementary file 7 — Source Data Fig. 4. Statistical source data for Fig. 4. [file 43587_2021_105_MOESM7_ESM.xlsx]

## Sheet: Sheet1
Source Data Fig. 4a_H3ac/H3 acetate						Source Data Fig. 4d_H3ac CUT&RUN boxplot						Source Data Fig. 4E_H3ac CUT&RUN GO terms			Source Data Fig. 4h_Alizarin Red S
YOUNG	OLD	OLD_ACETATE	Statistics			PeakID	Rep	OLD	OLD_ACETATE	YOUNG		H3ac down in OLD and up in OLD_acetate			YOUNG_control	OLD_control	OLD_acetate	Statistics
1.37051	1.31548	1.42106	Unpaired t test			chr1:10007501-10014500-[AC+O+Y]	1	14.7919	11.761	18.7532		tissue morphogenesis	5.6686		52528	8659	80633	Unpaired t test
1.29311	1.20351	1.58333	P value	<0,0001		chr1:10007501-10014500-[AC+O+Y]	2	12.329	13.7641	16.3385		developmental growth	4.20466		46101	25543	62224	P value	0.002
1.28024	1.1711	1.27985	P value summary	****		chr1:10034501-10042500-[AC+O+Y]	1	27.7348	43.0115	37.8354		cellular carbohydrate metabolic process	3.52946		55870	29653	67164	P value summary	**
0.824863	1.16812	1.63024	Significantly different (P < 0.05)?	Yes		chr1:10034501-10042500-[AC+O+Y]	2	25.8512	43.3778	46.5648		chondrocyte proliferation	3.42236		69062	10743	45946	Significantly different (P < 0.05)?	Yes
1.21138	1.06106	1.58699	One- or two-tailed P value?	Two-tailed		chr1:10228001-10235000-[AC+O+Y]	1	30.046	33.6027	28.2943		skeletal system development	3.28529					One- or two-tailed P value?	Two-tailed
1.33879	1.04815	1.63237	t, df	t=6,462, df=211		chr1:10228001-10235000-[AC+O+Y]	2	25.8512	35.453	25.7332		Wnt signaling pathway	2.6276					t, df	t=5,217, df=6
1.048	1.08722	1.6083				chr1:105354501-105358000-[AC+O+Y]	1	10.6317	13.1051	12.5021		cartilage development	2.43347
1.28409	1.04538	1.33948	How big is the difference?			chr1:105354501-105358000-[AC+O+Y]	2	8.35192	12.0957	13.8877								How big is the difference?
1.14161	1.36191	1.36239	Mean of YOUNG	1.339		chr1:105430001-105433000-[AC+Y]	1	2.77348	10.7529	9.87011								Mean of YOUNG	55890
1.10241	1.24778	1.18063	Mean of OLD	1.146		chr1:105430001-105433000-[AC+Y]	2	3.5794	5.83932	9.39464								Mean of OLD	18650
0.898088	1.30104	1.04782	Difference between means (OLD - YOUNG) ± SEM	-0,1928 ± 0,02984		chr1:105660001-105667500-[AC+O+Y]	1	36.0552	36.963	32.2423								Difference between means (OLD - YOUNG) ± SEM	-37241 ± 7139
1.12575	1.24453	1.51911	95% confidence interval	-0,2517 to -0,1340		chr1:105660001-105667500-[AC+O+Y]	2	23.4649	28.3624	26.5501								95% confidence interval	-54709 to -19773
1.18695	0.87521	1.10252	R squared (eta squared)	0.1652		chr1:105865001-105868000-[AC+O+Y]	1	9.24492	7.3926	9.5411								R squared (eta squared)	0.8194
0.675271	1.4041	1.31559				chr1:105865001-105868000-[AC+O+Y]	2	5.96566	5.00513	8.16926
1.50372	1.26197	1.26303	Paired t test			chr1:10590501-10593500-[AC+O+Y]	1	8.32043	8.73671	8.8831								Paired t test
1.3665	1.29521	1.34353	P value	<0,0001		chr1:10590501-10593500-[AC+O+Y]	2	3.97711	8.75898	8.57772								P value	0.0146
1.3458	0.459542	1.68977	P value summary	****		chr1:105905501-105909500-[AC+O+Y]	1	13.4051	13.7771	19.4112								P value summary	*
1.23501	1.07784	1.63893	Significantly different (P < 0.05)?	Yes		chr1:105905501-105909500-[AC+O+Y]	2	9.54505	15.4325	13.4793								Significantly different (P < 0.05)?	Yes
1.24995	0.539679	1.34253	One- or two-tailed P value?	Two-tailed		chr1:105922501-105929000-[AC+O+Y]	1	10.1694	16.8014	13.4891								One- or two-tailed P value?	Two-tailed
1.05808	1.23559	1.3866	t, df	t=5,719, df=53		chr1:105922501-105929000-[AC+O+Y]	2	17.1016	17.518	18.3808								t, df	t=5,100, df=3
1.36714	1.18833	1.30327	Number of pairs	54		chr1:105981001-105998500-[AC+O+Y]	1	52.696	66.1974	70.7358								Number of pairs	4
1.51129	1.16779	1.34028				chr1:105981001-105998500-[AC+O+Y]	2	49.7138	75.077	66.171
1.37597	0.680613	1.00456	How big is the difference?			chr1:106042001-106044500-[AC+O+Y]	1	8.78267	8.73671	11.1861								How big is the difference?
1.25717	1.08602	1.25103	Mean of differences (OLD ACETATE - OLD)	0.2688		chr1:106042001-106044500-[AC+O+Y]	2	4.77253	6.67351	7.35233								Mean of differences (OLD acetate - OLD)	45342
1.25656	1.29272	1.07499	SD of differences	0.3454		chr1:106163001-106180500-[AC+O+Y]	1	45.7623	57.1247	56.5886								SD of differences	17780
1.31286	1.36218	1.07738	SEM of differences	0.047		chr1:106163001-106180500-[AC+O+Y]	2	50.5092	52.1368	55.9594								SEM of differences	8890
1.58549	1.29393	1.61762	95% confidence interval	0,1745 to 0,3631		chr1:106204001-106213500-[AC+O+Y]	1	19.8766	25.2021	32.5714								95% confidence interval	17050 to 73634
1.37304	0.824959	2.00422	R squared (partial eta squared)	0.3816		chr1:106204001-106213500-[AC+O+Y]	2	21.8741	23.7744	22.4655								R squared (partial eta squared)	0.8966
1.47467	0.838935	1.63664				chr1:106219501-106223500-[AC+Y]	1	8.32043	7.72863	12.8311
1.37703	1.26437	1.52021				chr1:106219501-106223500-[AC+Y]	2	5.17024	5.83932	9.80311
1.25167	1.18174	1.8876				chr1:106229001-106244500-[AC+O+Y]	1	45.7623	44.6916	52.3116
1.3051	1.23276	1.48157				chr1:106229001-106244500-[AC+O+Y]	2	40.9642	41.7094	42.8886
1.7417	1.02044	1.59362				chr1:106260001-106263000-[AC+O+Y]	1	9.24492	5.71247	7.56708
1.50392	1.12011	1.19029				chr1:106260001-106263000-[AC+O+Y]	2	7.95421	5.42223	7.35233
1.50488	1.09241	1.30063				chr1:106265001-106281000-[AC+O+Y]	1	40.2154	44.3556	41.4544
1.09983	1.28185	0.980242				chr1:106265001-106281000-[AC+O+Y]	2	33.8054	32.1163	35.5363
1.49239	0.806996	1.26447				chr1:106286501-106290500-[AC+O+Y]	1	10.6317	11.4249	12.5021
1.26005	1.37782	2.21742				chr1:106286501-106290500-[AC+O+Y]	2	10.7382	11.6786	7.35233
1.62486	0.926546	1.41323				chr1:106313501-106318000-[AC+Y]	1	9.24492	9.74479	9.87011
1.32069	0.982651	1.51739				chr1:106313501-106318000-[AC+Y]	2	6.76108	8.75898	10.62
1.32674	1.15426	1.38016				chr1:106394001-106409500-[AC+O+Y]	1	32.8195	36.291	47.7055
1.39437	1.24902	1.1322				chr1:106394001-106409500-[AC+O+Y]	2	33.4077	37.5385	30.2262
1.78188	1.03669	1.05908				chr1:106628001-106633000-[AC+O+Y]	1	22.1878	26.8822	27.3073
1.73412	1.17046	1.35418				chr1:106628001-106633000-[AC+O+Y]	2	18.2947	22.5231	29.8178
1.37126	1.22585	1.46072				chr1:106641501-106645000-[AC+O+Y]	1	8.32043	9.74479	9.5411
1.37982	1.42286	0.977076				chr1:106641501-106645000-[AC+O+Y]	2	6.36337	11.2615	8.57772
1.26949	1.26987	1.57499				chr1:106697501-106705000-[AC+O+Y]	1	12.9429	16.1293	19.0822
1.46897	1.11922	1.30842				chr1:106697501-106705000-[AC+O+Y]	2	14.7153	17.9351	14.2962
1.37929	0.951891	1.11777				chr1:106706501-106719500-[AC+O+Y]	1	32.8195	38.6431	46.0605
1.2997	1.28406	1.18524				chr1:106706501-106719500-[AC+O+Y]	2	28.2375	41.7094	44.5224
1.23851	0.989874	0.983022				chr1:106756001-106762000-[AC+O+Y]	1	25.8858	27.8903	35.2034
1.60555	1.09985	1.30111				chr1:106756001-106762000-[AC+O+Y]	2	20.681	33.7846	33.0855
1.22748	1.29625	1.874				chr1:106792501-106799500-[AC+O+Y]	1	19.8766	26.2101	28.9523
1.58333	1.05764	1.61156				chr1:106792501-106799500-[AC+O+Y]	2	21.8741	21.2718	26.5501
1.52064	1.31309					chr1:106814001-106823500-[AC+O+Y]	1	16.1786	20.4977	20.0692
0.830022	1.33207					chr1:106814001-106823500-[AC+O+Y]	2	15.9084	16.2667	21.6485
1.09436	1.38564					chr1:106882001-106885000-[AC+O+Y]	1	6.0092	9.07274	8.22509
1.32309	1.14853					chr1:106882001-106885000-[AC+O+Y]	2	6.36337	7.5077	5.71848
1.16523	1.2174					chr1:10718001-10721500-[AC+Y]	1	6.0092	9.07274	13.8181
1.40626	1.06707					chr1:10718001-10721500-[AC+Y]	2	5.17024	9.17608	13.0708
1.14757	1.24086					chr1:107588501-107594000-[AC+O+Y]	1	19.8766	20.8337	24.3463
1.3848	1.15453					chr1:107588501-107594000-[AC+O+Y]	2	18.2947	22.106	26.9585
1.41464	1.18501					chr1:10954001-10957500-[O+Y]	1	12.9429	8.06466	10.8571
1.36217	1.52776					chr1:10954001-10957500-[O+Y]	2	8.35192	7.92479	9.39464
1.47613	1.19123					chr1:10992001-10995000-[AC+Y]	1	3.23572	8.40068	7.89608
1.25872	1.22161					chr1:10992001-10995000-[AC+Y]	2	6.36337	11.2615	9.80311
1.35006	1.13407					chr1:111862001-111866500-[AC+O+Y]	1	18.9521	30.9145	28.9523
1.30654	1.04479					chr1:111862001-111866500-[AC+O+Y]	2	25.4535	24.6086	24.9162
1.0829						chr1:11213001-11216000-[AC+O+Y]	1	8.78267	7.72863	10.1991
1.47716						chr1:11213001-11216000-[AC+O+Y]	2	7.5565	7.92479	9.80311
1.74274						chr1:118309001-118312500-[AC+O+Y]	1	9.70716	11.0889	8.55409
1.38986						chr1:118309001-118312500-[AC+O+Y]	2	9.54505	14.5983	14.2962
1.62663						chr1:118320501-118324500-[AC+O+Y]	1	7.85818	20.4977	14.8052
1.2666						chr1:118320501-118324500-[AC+O+Y]	2	9.94277	12.5128	7.76079
0.944453						chr1:118358501-118360500-[O+Y]	1	7.39593	4.36836	5.92206
1.35717						chr1:118358501-118360500-[O+Y]	2	5.17024	5.83932	8.57772
1.10984						chr1:118365001-118371000-[AC+O+Y]	1	15.7164	15.4573	17.7662
1.01757						chr1:118365001-118371000-[AC+O+Y]	2	14.7153	16.2667	17.9724
1.08466						chr1:118387001-118405000-[AC+O+Y]	1	34.2062	58.1327	57.5756
0.906721						chr1:118387001-118405000-[AC+O+Y]	2	34.6008	51.3026	49.424
1.57193						chr1:11840501-11845500-[Y]	1	6.93369	11.0889	12.1731
1.29865						chr1:11840501-11845500-[Y]	2	7.95421	11.6786	10.62
1.1896						chr1:118430001-118461500-[AC+O+Y]	1	61.4787	89.3833	97.385
1.22821						chr1:118430001-118461500-[AC+O+Y]	2	74.7696	85.0872	74.7487
1.7783						chr1:118484001-118487000-[O+Y]	1	6.93369	8.06466	7.56708
1.35407						chr1:118484001-118487000-[O+Y]	2	8.35192	4.17094	8.57772
1.46001						chr1:118660501-118662000-[AC+Y]	1	4.62246	3.36027	5.92206
1.42682						chr1:118660501-118662000-[AC+Y]	2	1.98855	6.25642	3.67616
1.47924						chr1:118823501-118827000-[AC+O+Y]	1	11.5561	7.05657	15.4632
1.34054						chr1:118823501-118827000-[AC+O+Y]	2	8.74963	8.34189	11.437
1.40967						chr1:118890501-118902500-[AC+O+Y]	1	22.65	20.8337	17.4372
1.23288						chr1:118890501-118902500-[AC+O+Y]	2	21.0787	24.6086	20.4231
1.42466						chr1:118926501-118929500-[AC+Y]	1	5.0847	8.40068	11.1861
1.32729						chr1:118926501-118929500-[AC+Y]	2	4.37482	6.67351	5.71848
1.20258						chr1:118934501-118940500-[AC+O+Y]	1	13.4051	9.07274	9.87011
1.53053						chr1:118934501-118940500-[AC+O+Y]	2	8.74963	15.0154	11.8454
1.29788						chr1:118952001-118957000-[Y]	1	8.78267	9.40877	11.5151
1.38567						chr1:118952001-118957000-[Y]	2	7.5565	12.9299	10.2116
1.18502						chr1:118967001-118985000-[AC+O+Y]	1	45.3001	45.0277	59.5496
1.36072						chr1:118967001-118985000-[AC+O+Y]	2	47.3276	45.4633	44.114
1.37741						chr1:119031001-119036000-[AC+O+Y]	1	12.0184	13.4411	13.4891
1.4013						chr1:119031001-119036000-[AC+O+Y]	2	13.5222	15.4325	15.1131
1.34714						chr1:119047001-119055500-[AC+O+Y]	1	19.8766	28.2263	38.8224
1.59735						chr1:119047001-119055500-[AC+O+Y]	2	19.8855	24.1915	31.0432
1.54056						chr1:119088501-119095000-[AC+O+Y]	1	12.4806	11.761	18.7532
1.31927						chr1:119088501-119095000-[AC+O+Y]	2	16.3061	15.4325	14.7047
1.5035						chr1:119105501-119114500-[AC+O+Y]	1	30.046	18.4815	21.3852
1.33468						chr1:119105501-119114500-[AC+O+Y]	2	17.897	19.1863	19.1978
0.994622						chr1:119122001-119137500-[AC+O+Y]	1	31.895	40.3233	39.8094
1.2006						chr1:119122001-119137500-[AC+O+Y]	2	34.6008	44.212	37.5786
1.40321						chr1:119149001-119154000-[AC+O+Y]	1	11.0939	20.4977	16.7792
1.3367						chr1:119149001-119154000-[AC+O+Y]	2	14.7153	12.0957	17.1554
1.40356						chr1:119183501-119197500-[AC+O+Y]	1	32.8195	32.2586	34.5454
1.38225						chr1:119183501-119197500-[AC+O+Y]	2	27.0443	30.4479	30.6347
1.63471						chr1:119252001-119261000-[AC+O+Y]	1	24.0368	21.1697	22.7012
1.83345						chr1:119252001-119261000-[AC+O+Y]	2	11.5336	24.1915	23.6908
1.79106						chr1:119299001-119311000-[AC+O+Y]	1	35.1307	30.2425	30.9263
1.55086						chr1:119299001-119311000-[AC+O+Y]	2	27.8397	27.9453	28.5924
1.37852						chr1:119389501-119391500-[AC+Y]	1	1.84898	7.05657	6.90907
1.47961						chr1:119389501-119391500-[AC+Y]	2	4.37482	7.5077	3.67616
1.52828						chr1:119417501-119425000-[AC+O+Y]	1	24.9613	32.5947	29.9393
1.5053						chr1:119417501-119425000-[AC+O+Y]	2	26.2489	30.0308	27.7755
1.48546						chr1:119453501-119460000-[AC+O+Y]	1	13.8674	20.4977	20.3982
1.0475						chr1:119453501-119460000-[AC+O+Y]	2	13.5222	20.0205	21.2401
0.670242						chr1:119483501-119496500-[AC+Y]	1	25.4235	23.8579	33.5584
1.33776						chr1:119483501-119496500-[AC+Y]	2	20.681	20.8547	22.057
1.33958						chr1:119501001-119510500-[AC+O+Y]	1	31.4327	33.9388	38.4934
1.56137						chr1:119501001-119510500-[AC+O+Y]	2	29.4306	36.2872	35.1278
1.51204						chr1:119520501-119527500-[AC+O+Y]	1	18.9521	19.1536	25.9913
1.60521						chr1:119520501-119527500-[AC+O+Y]	2	17.897	20.4376	20.4231
1.25983						chr1:119647501-119650000-[AC+O+Y]	1	8.32043	13.1051	10.5281
0.996704						chr1:119647501-119650000-[AC+O+Y]	2	11.1359	9.17608	11.437
1.34974						chr1:119834001-119840000-[AC+O+Y]	1	15.7164	26.2101	25.6623
1.44332						chr1:119834001-119840000-[AC+O+Y]	2	13.5222	22.9402	20.0147
1.35766						chr1:119911501-119914500-[AC+O+Y]	1	11.0939	11.0889	9.5411
1.43379						chr1:119911501-119914500-[AC+O+Y]	2	9.94277	12.9299	11.8454
1.59774						chr1:120054501-120059500-[AC+O+Y]	1	12.4806	14.4492	15.4632
1.06772						chr1:120054501-120059500-[AC+O+Y]	2	11.9313	17.9351	17.9724
1.23185						chr1:120071501-120090000-[AC+O+Y]	1	42.0644	41.3314	58.5626
1.28377						chr1:120071501-120090000-[AC+O+Y]	2	44.1459	46.2975	40.8463
1.17513						chr1:120111001-120123500-[AC+O+Y]	1	42.5266	56.7886	50.3375
1.3211						chr1:120111001-120123500-[AC+O+Y]	2	40.5665	56.7248	50.2409
1.22821						chr1:120205001-120209000-[AC+Y]	1	7.39593	10.0808	8.55409
1.39611						chr1:120205001-120209000-[AC+Y]	2	7.15879	6.67351	6.94387
1.43768						chr1:120220501-120268000-[AC+O+Y]	1	153.928	166.334	214.839
						chr1:120220501-120268000-[AC+O+Y]	2	135.619	168.089	170.737
						chr1:120594501-120605000-[AC+O+Y]	1	28.6592	24.194	28.6233
						chr1:120594501-120605000-[AC+O+Y]	2	24.2603	28.3624	27.7755
						chr1:120752001-120768500-[AC+O+Y]	1	48.9981	51.0762	56.9176
						chr1:120752001-120768500-[AC+O+Y]	2	40.1688	55.0565	46.9732
						chr1:120813501-120818000-[AC+O+Y]	1	13.8674	10.7529	13.4891
						chr1:120813501-120818000-[AC+O+Y]	2	8.74963	10.0103	13.4793
						chr1:120830501-120833000-[O+Y]	1	7.39593	3.36027	6.58007
						chr1:120830501-120833000-[O+Y]	2	5.17024	7.0906	7.35233
						chr1:120841501-120845000-[AC+O+Y]	1	6.0092	7.05657	9.2121
						chr1:120841501-120845000-[AC+O+Y]	2	8.74963	10.4274	8.98618
						chr1:120973501-120975500-[AC+O+Y]	1	4.62246	5.37644	8.8831
						chr1:120973501-120975500-[AC+O+Y]	2	5.96566	3.75385	4.90155
						chr1:121012501-121015500-[AC+Y]	1	6.93369	7.72863	12.5021
						chr1:121012501-121015500-[AC+Y]	2	7.95421	8.34189	14.7047
						chr1:121110001-121118000-[AC+O+Y]	1	15.2541	15.1212	17.1082
						chr1:121110001-121118000-[AC+O+Y]	2	16.3061	18.3522	22.8739
						chr1:12116501-12119000-[AC+Y]	1	5.54695	7.05657	5.26406
						chr1:12116501-12119000-[AC+Y]	2	4.77253	7.0906	7.76079
						chr1:121241001-121255500-[AC+O+Y]	1	22.65	27.2182	24.3463
						chr1:121241001-121255500-[AC+O+Y]	2	25.4535	24.6086	25.3247
						chr1:121279001-121282000-[AC+O+Y]	1	12.4806	10.0808	10.5281
						chr1:121279001-121282000-[AC+O+Y]	2	7.5565	7.5077	9.39464
						chr1:121320501-121331000-[AC+O+Y]	1	41.1399	45.3637	45.0735
						chr1:121320501-121331000-[AC+O+Y]	2	27.8397	38.7898	42.0717
						chr1:121358501-121362000-[AC+O+Y]	1	6.93369	5.71247	11.1861
						chr1:121358501-121362000-[AC+O+Y]	2	7.95421	4.58804	8.98618
						chr1:121373001-121381000-[AC+O+Y]	1	28.197	24.194	24.3463
						chr1:121373001-121381000-[AC+O+Y]	2	18.6924	19.6034	20.0147
						chr1:121391501-121400500-[AC+O+Y]	1	30.5082	29.5704	36.1904
						chr1:121391501-121400500-[AC+O+Y]	2	19.0901	29.1966	33.0855
						chr1:121429001-121433500-[AC+O+Y]	1	13.4051	18.8175	20.7272
						chr1:121429001-121433500-[AC+O+Y]	2	19.0901	22.106	22.4655
						chr1:121566001-121568500-[AC+O+Y]	1	5.0847	12.097	13.8181
						chr1:121566001-121568500-[AC+O+Y]	2	8.35192	10.4274	8.57772
						chr1:12274001-12295500-[AC+O+Y]	1	55.4695	41.6674	55.9306
						chr1:12274001-12295500-[AC+O+Y]	2	43.3505	51.3026	55.1425
						chr1:12397001-12408000-[AC+O+Y]	1	26.348	28.8984	23.3593
						chr1:12397001-12408000-[AC+O+Y]	2	20.2832	23.7744	22.8739
						chr1:124486501-124490000-[AC+Y]	1	9.24492	9.74479	11.1861
						chr1:124486501-124490000-[AC+Y]	2	4.37482	11.2615	9.80311
						chr1:12499501-12512000-[AC+O+Y]	1	30.046	27.2182	30.2683
						chr1:12499501-12512000-[AC+O+Y]	2	17.1016	24.6086	33.0855
						chr1:125236501-125239000-[AC+O+Y]	1	9.24492	6.38452	7.23808
						chr1:125236501-125239000-[AC+O+Y]	2	3.5794	5.00513	6.5354
						chr1:125422501-125437500-[AC+O+Y]	1	46.2246	48.0519	50.0085
						chr1:125422501-125437500-[AC+O+Y]	2	40.5665	44.212	39.2124
						chr1:125449501-125463000-[AC+O+Y]	1	28.197	35.2829	38.4934
						chr1:125449501-125463000-[AC+O+Y]	2	28.2375	32.5334	34.3109
						chr1:125470001-125482500-[AC+O+Y]	1	23.1123	22.1778	24.3463
						chr1:125470001-125482500-[AC+O+Y]	2	20.681	30.0308	21.6485
						chr1:125503501-125510500-[AC+O+Y]	1	18.9521	26.8822	22.3722
						chr1:125503501-125510500-[AC+O+Y]	2	19.8855	28.7795	25.7332
						chr1:125558501-125563500-[AC+O+Y]	1	20.3388	33.6027	26.9783
						chr1:125558501-125563500-[AC+O+Y]	2	25.4535	24.6086	26.5501
						chr1:125638501-125641500-[AC+O+Y]	1	13.4051	10.7529	6.25107
						chr1:125638501-125641500-[AC+O+Y]	2	5.96566	7.92479	6.5354
						chr1:125652501-125655000-[AC+Y]	1	4.62246	10.0808	5.59306
						chr1:125652501-125655000-[AC+Y]	2	6.36337	6.25642	8.98618
						chr1:125662001-125667000-[AC+Y]	1	12.0184	10.7529	9.87011
						chr1:125662001-125667000-[AC+Y]	2	8.74963	15.0154	10.2116
						chr1:125674501-125690000-[AC+O+Y]	1	55.0073	52.7563	78.9608
						chr1:125674501-125690000-[AC+O+Y]	2	43.7482	65.0667	60.861
						chr1:125693001-125704000-[Y]	1	20.8011	17.8095	22.7012
						chr1:125693001-125704000-[Y]	2	15.113	22.106	19.1978
						chr1:125759501-125761500-[AC+Y]	1	3.23572	6.04849	7.23808
						chr1:125759501-125761500-[AC+Y]	2	4.77253	6.67351	4.08463
						chr1:12611001-12624500-[AC+O+Y]	1	31.895	37.9711	48.6925
						chr1:12611001-12624500-[AC+O+Y]	2	33.01	40.0411	45.3394
						chr1:126490501-126495000-[Y]	1	7.39593	7.3926	13.1601
						chr1:126490501-126495000-[Y]	2	5.56795	7.5077	15.1131
						chr1:126543501-126546000-[Y]	1	6.47144	4.70438	10.1991
						chr1:126543501-126546000-[Y]	2	3.97711	3.33675	7.35233
						chr1:126655001-126663000-[AC+O+Y]	1	11.5561	24.53	22.7012
						chr1:126655001-126663000-[AC+O+Y]	2	21.8741	14.1812	13.8877
						chr1:126736501-126740000-[AC+O+Y]	1	10.6317	8.40068	14.4762
						chr1:126736501-126740000-[AC+O+Y]	2	12.329	10.0103	14.2962
						chr1:126753001-126759000-[AC+O+Y]	1	12.4806	10.7529	15.1342
						chr1:126753001-126759000-[AC+O+Y]	2	15.5107	17.518	15.5216
						chr1:126815501-126820500-[AC+O+Y]	1	20.8011	13.1051	23.6883
						chr1:126815501-126820500-[AC+O+Y]	2	14.7153	18.7692	22.4655
						chr1:126828001-126832000-[AC+O+Y]	1	14.7919	19.4896	18.4242
						chr1:126828001-126832000-[AC+O+Y]	2	13.9199	12.9299	20.8316
						chr1:12690001-12699500-[AC+O+Y]	1	30.5082	34.9468	35.2034
						chr1:12690001-12699500-[AC+O+Y]	2	29.8283	34.6188	34.7193
						chr1:126924501-126926500-[Y]	1	3.69797	5.04041	8.55409
						chr1:126924501-126926500-[Y]	2	4.77253	3.33675	8.57772
						chr1:12709501-12725000-[AC+O+Y]	1	45.7623	53.0923	72.0518
						chr1:12709501-12725000-[AC+O+Y]	2	39.3734	52.5539	49.424
						chr1:127203001-127209500-[AC+O+Y]	1	27.2725	38.9792	32.9004
						chr1:127203001-127209500-[AC+O+Y]	2	30.6237	25.4428	38.804
						chr1:127215001-127223000-[AC+O+Y]	1	16.6409	23.1859	21.3852
						chr1:127215001-127223000-[AC+O+Y]	2	21.4764	21.6889	24.9162
						chr1:127239001-127244000-[AC+O+Y]	1	9.24492	9.07274	17.4372
						chr1:127239001-127244000-[AC+O+Y]	2	14.7153	11.6786	13.0708
						chr1:127291001-127303000-[Y]	1	23.5745	20.1616	23.6883
						chr1:127291001-127303000-[Y]	2	13.9199	19.1863	22.8739
						chr1:12733001-12738500-[AC+O+Y]	1	18.9521	13.4411	15.1342
						chr1:12733001-12738500-[AC+O+Y]	2	11.9313	18.3522	14.7047
						chr1:127343501-127350500-[AC+O+Y]	1	24.499	22.5138	28.9523
						chr1:127343501-127350500-[AC+O+Y]	2	20.681	22.5231	20.0147
						chr1:127379001-127382500-[AC+Y]	1	7.85818	9.40877	8.8831
						chr1:127379001-127382500-[AC+Y]	2	6.36337	10.0103	9.39464
						chr1:127417001-127427000-[AC+O+Y]	1	18.4898	17.1374	23.3593
						chr1:127417001-127427000-[AC+O+Y]	2	15.5107	20.4376	31.0432
						chr1:12742001-12749500-[AC+O+Y]	1	20.8011	16.1293	18.0952
						chr1:12742001-12749500-[AC+O+Y]	2	12.7267	13.347	18.7893
						chr1:12759501-12779500-[AC+O+Y]	1	56.8562	49.06	63.4977
						chr1:12759501-12779500-[AC+O+Y]	2	44.5436	50.8855	54.3255
						chr1:127626001-127628500-[O+Y]	1	5.0847	5.37644	7.56708
						chr1:127626001-127628500-[O+Y]	2	7.95421	6.25642	9.39464
						chr1:127772501-127789500-[AC+O+Y]	1	40.2154	51.0762	48.0345
						chr1:127772501-127789500-[AC+O+Y]	2	43.3505	58.3932	44.5224
						chr1:127849001-127857000-[AC+O+Y]	1	12.4806	18.4815	16.7792
						chr1:127849001-127857000-[AC+O+Y]	2	18.2947	18.3522	22.8739
						chr1:127868001-127870500-[AC+O+Y]	1	8.32043	8.73671	6.90907
						chr1:127868001-127870500-[AC+O+Y]	2	10.3405	10.4274	8.16926
						chr1:12789001-12796500-[Y]	1	12.0184	14.4492	16.1212
						chr1:12789001-12796500-[Y]	2	13.5222	14.1812	14.2962
						chr1:127958001-127964500-[AC+O+Y]	1	18.9521	17.4734	19.0822
						chr1:127958001-127964500-[AC+O+Y]	2	11.1359	14.5983	15.93
						chr1:127974501-127988000-[AC+Y]	1	23.1123	27.8903	25.0043
						chr1:127974501-127988000-[AC+Y]	2	19.8855	27.1111	22.8739
						chr1:127988501-127989000-[Y]	1	1.38674	0.336027	1.31601
						chr1:127988501-127989000-[Y]	2	1.59084	0	1.63385
						chr1:127989001-127992500-[AC+O+Y]	1	11.5561	6.72055	9.87011
						chr1:127989001-127992500-[AC+O+Y]	2	10.7382	15.0154	12.2539
						chr1:12799001-12803000-[AC+O+Y]	1	7.85818	9.74479	10.8571
						chr1:12799001-12803000-[AC+O+Y]	2	12.7267	8.75898	12.6623
						chr1:128101001-128106500-[AC+O+Y]	1	20.3388	33.2667	25.0043
						chr1:128101001-128106500-[AC+O+Y]	2	22.6695	28.3624	31.4516
						chr1:128242001-128247500-[AC+O+Y]	1	22.65	27.2182	25.6623
						chr1:128242001-128247500-[AC+O+Y]	2	21.4764	24.6086	24.0993
						chr1:12832001-12837500-[AC+O+Y]	1	9.70716	14.7852	13.1601
						chr1:12832001-12837500-[AC+O+Y]	2	10.7382	11.2615	17.9724
						chr1:128356001-128361000-[AC+O+Y]	1	21.2633	29.5704	23.3593
						chr1:128356001-128361000-[AC+O+Y]	2	13.5222	18.7692	22.4655
						chr1:128398001-128402500-[AC+O+Y]	1	14.3296	17.4734	21.0562
						chr1:128398001-128402500-[AC+O+Y]	2	17.4993	18.7692	16.747
						chr1:128414001-128419500-[AC+O+Y]	1	15.7164	20.1616	24.0173
						chr1:128414001-128419500-[AC+O+Y]	2	21.4764	22.5231	22.057
						chr1:128470501-128475000-[AC+O+Y]	1	14.7919	17.4734	19.7402
						chr1:128470501-128475000-[AC+O+Y]	2	15.5107	16.2667	15.1131
						chr1:128590501-128596500-[AC+O+Y]	1	16.6409	18.1455	24.3463
						chr1:128590501-128596500-[AC+O+Y]	2	13.5222	16.2667	20.0147
						chr1:12862001-12866500-[AC+O+Y]	1	12.9429	12.769	19.7402
						chr1:12862001-12866500-[AC+O+Y]	2	10.7382	12.5128	10.2116
						chr1:12875501-12880000-[AC+O+Y]	1	10.6317	11.0889	10.8571
						chr1:12875501-12880000-[AC+O+Y]	2	7.95421	8.75898	15.5216
						chr1:12989501-12994000-[AC+O+Y]	1	11.0939	21.1697	14.8052
						chr1:12989501-12994000-[AC+O+Y]	2	12.7267	16.6838	15.93
						chr1:130713001-130745000-[AC+O+Y]	1	77.6573	64.1812	100.017
						chr1:130713001-130745000-[AC+O+Y]	2	66.4177	54.6394	73.1148
						chr1:130801501-130805000-[AC+O+Y]	1	10.6317	10.4168	11.5151
						chr1:130801501-130805000-[AC+O+Y]	2	7.95421	13.7641	10.62
						chr1:131058001-131065000-[AC+Y]	1	13.4051	20.1616	21.7142
						chr1:131058001-131065000-[AC+Y]	2	13.5222	17.518	16.3385
						chr1:131067501-131099000-[AC+O+Y]	1	96.6094	114.585	118.77
						chr1:131067501-131099000-[AC+O+Y]	2	89.8826	100.52	102.116
						chr1:131106001-131127000-[AC+O+Y]	1	37.9042	45.0277	52.3116
						chr1:131106001-131127000-[AC+O+Y]	2	36.9871	41.7094	48.1986
						chr1:131134001-131141500-[AC+O+Y]	1	19.8766	23.5219	23.3593
						chr1:131134001-131141500-[AC+O+Y]	2	18.6924	20.8547	24.5078
						chr1:131152501-131156000-[AC+O+Y]	1	6.93369	11.0889	14.8052
						chr1:131152501-131156000-[AC+O+Y]	2	8.74963	13.7641	14.2962
						chr1:131181501-131187000-[AC+O+Y]	1	19.8766	20.1616	18.0952
						chr1:131181501-131187000-[AC+O+Y]	2	12.7267	15.8496	21.6485
						chr1:131194001-131214000-[AC+O+Y]	1	37.9042	43.6836	49.3505
						chr1:131194001-131214000-[AC+O+Y]	2	34.6008	51.7197	54.3255
						chr1:131228501-131253500-[AC+O+Y]	1	84.1287	102.152	112.19
						chr1:131228501-131253500-[AC+O+Y]	2	76.7581	111.781	94.3549
						chr1:131275501-131282500-[AC+O+Y]	1	16.1786	20.4977	22.0432
						chr1:131275501-131282500-[AC+O+Y]	2	14.3176	22.9402	20.4231
						chr1:131286501-131289000-[AC+Y]	1	4.16021	8.40068	6.25107
						chr1:131286501-131289000-[AC+Y]	2	4.77253	5.83932	7.35233
						chr1:131292501-131302000-[AC+O+Y]	1	16.1786	16.1293	30.2683
						chr1:131292501-131302000-[AC+O+Y]	2	15.5107	21.6889	18.7893
						chr1:131345501-131351000-[AC+O+Y]	1	12.9429	14.1131	17.7662
						chr1:131345501-131351000-[AC+O+Y]	2	9.94277	17.1009	16.3385
						chr1:131446001-131449500-[AC+O+Y]	1	8.32043	8.40068	8.22509
						chr1:131446001-131449500-[AC+O+Y]	2	8.35192	7.5077	7.35233
						chr1:131489001-131497500-[AC+O+Y]	1	19.8766	12.433	17.7662
						chr1:131489001-131497500-[AC+O+Y]	2	16.3061	15.0154	18.7893
						chr1:131511001-131518000-[AC+O+Y]	1	16.6409	19.4896	17.1082
						chr1:131511001-131518000-[AC+O+Y]	2	16.7038	20.8547	17.5639
						chr1:131518501-131530000-[AC+O+Y]	1	42.9889	45.6997	56.5886
						chr1:131518501-131530000-[AC+O+Y]	2	36.5894	49.6342	48.6071
						chr1:131539001-131543000-[AC+O+Y]	1	6.93369	10.7529	9.87011
						chr1:131539001-131543000-[AC+O+Y]	2	5.96566	9.59317	12.2539
						chr1:131544001-131556500-[AC+O+Y]	1	18.0276	25.2021	25.6623
						chr1:131544001-131556500-[AC+O+Y]	2	19.4878	22.5231	29.4093
						chr1:131687501-131693000-[AC+O+Y]	1	26.348	30.5785	30.5973
						chr1:131687501-131693000-[AC+O+Y]	2	22.2718	23.3573	31.0432
						chr1:131826501-131832500-[AC+O+Y]	1	24.499	27.2182	26.9783
						chr1:131826501-131832500-[AC+O+Y]	2	20.2832	23.7744	27.367
						chr1:131866501-131875000-[AC+O+Y]	1	17.5653	17.1374	17.7662
						chr1:131866501-131875000-[AC+O+Y]	2	13.9199	19.1863	21.2401
						chr1:13187501-13190500-[AC+Y]	1	7.85818	11.4249	13.4891
						chr1:13187501-13190500-[AC+Y]	2	7.15879	9.17608	9.39464
						chr1:131909001-131917500-[AC+O+Y]	1	24.9613	27.8903	27.9653
						chr1:131909001-131917500-[AC+O+Y]	2	18.2947	27.5282	20.8316
						chr1:13193001-13198000-[Y]	1	6.47144	8.40068	14.8052
						chr1:13193001-13198000-[Y]	2	10.3405	12.0957	12.6623
						chr1:131940001-131944000-[AC+O+Y]	1	10.1694	8.40068	9.87011
						chr1:131940001-131944000-[AC+O+Y]	2	7.5565	10.0103	8.98618
						chr1:131961001-131965000-[AC+O+Y]	1	9.24492	13.7771	14.8052
						chr1:131961001-131965000-[AC+O+Y]	2	8.35192	13.7641	14.7047
						chr1:132003001-132014000-[AC+O+Y]	1	32.8195	43.6836	44.0865
						chr1:132003001-132014000-[AC+O+Y]	2	36.1917	42.1265	36.7616
						chr1:132126001-132130500-[AC+Y]	1	8.32043	7.72863	12.5021
						chr1:132126001-132130500-[AC+Y]	2	8.35192	6.25642	8.98618
						chr1:132132501-132144500-[AC+O+Y]	1	29.5837	32.9307	33.2294
						chr1:132132501-132144500-[AC+O+Y]	2	27.0443	29.6137	38.804
						chr1:132149501-132154500-[AC+Y]	1	7.39593	15.4573	12.5021
						chr1:132149501-132154500-[AC+Y]	2	8.35192	9.59317	11.437
						chr1:132189001-132196000-[Y]	1	9.24492	10.7529	16.1212
						chr1:132189001-132196000-[Y]	2	11.1359	13.7641	15.1131
						chr1:132198501-132214000-[AC+O+Y]	1	34.2062	44.3556	61.8527
						chr1:132198501-132214000-[AC+O+Y]	2	48.123	48.8	53.9171
						chr1:132281001-132289500-[AC+O+Y]	1	13.4051	19.1536	23.0302
						chr1:132281001-132289500-[AC+O+Y]	2	12.7267	20.0205	20.0147
						chr1:132289501-132290000-[Y]	1	0	1.68014	2.63203
						chr1:132289501-132290000-[Y]	2	0.397711	1.25128	2.04231
						chr1:132290001-132307000-[AC+O+Y]	1	55.0073	55.1085	69.4197
						chr1:132290001-132307000-[AC+O+Y]	2	41.7596	60.8958	53.9171
						chr1:132309001-132348500-[AC+O+Y]	1	102.156	96.1038	136.536
						chr1:132309001-132348500-[AC+O+Y]	2	83.1215	107.61	111.919
						chr1:132352001-132358000-[AC+O+Y]	1	19.4143	12.769	18.0952
						chr1:132352001-132358000-[AC+O+Y]	2	12.329	15.8496	19.6062
						chr1:132365001-132379000-[AC+O+Y]	1	30.046	38.9792	41.4544
						chr1:132365001-132379000-[AC+O+Y]	2	27.8397	30.865	28.5924
						chr1:132383501-132393000-[AC+O+Y]	1	30.5082	35.2829	41.1254
						chr1:132383501-132393000-[AC+O+Y]	2	22.2718	33.7846	37.1701
						chr1:132416001-132420500-[AC+O+Y]	1	10.1694	20.8337	22.7012
						chr1:132416001-132420500-[AC+O+Y]	2	16.7038	22.5231	16.3385
						chr1:132429501-132439000-[AC+Y]	1	18.0276	17.8095	21.7142
						chr1:132429501-132439000-[AC+Y]	2	11.5336	20.0205	22.4655
						chr1:132475501-132480500-[AC+O+Y]	1	18.4898	16.1293	14.1472
						chr1:132475501-132480500-[AC+O+Y]	2	13.5222	14.1812	11.437
						chr1:13256001-13258500-[AC+O+Y]	1	5.0847	8.06466	6.58007
						chr1:13256001-13258500-[AC+O+Y]	2	4.77253	7.0906	4.08463
						chr1:133018001-133026500-[AC+O+Y]	1	18.9521	28.8984	25.0043
						chr1:133018001-133026500-[AC+O+Y]	2	18.2947	28.7795	24.0993
						chr1:133032501-133035500-[AC+O+Y]	1	7.85818	8.40068	10.1991
						chr1:133032501-133035500-[AC+O+Y]	2	5.96566	6.25642	9.39464
						chr1:133045001-133051000-[AC+O+Y]	1	8.78267	15.7933	21.3852
						chr1:133045001-133051000-[AC+O+Y]	2	14.3176	15.8496	20.8316
						chr1:133067001-133074000-[AC+O+Y]	1	18.9521	15.1212	26.3203
						chr1:133067001-133074000-[AC+O+Y]	2	15.5107	18.7692	26.9585
						chr1:133118501-133122500-[AC+O+Y]	1	10.1694	9.74479	9.87011
						chr1:133118501-133122500-[AC+O+Y]	2	9.14734	11.6786	12.2539
						chr1:133127001-133137500-[AC+O+Y]	1	31.4327	36.963	40.1384
						chr1:133127001-133137500-[AC+O+Y]	2	25.8512	37.5385	35.5363
						chr1:133163001-133165500-[AC+Y]	1	5.54695	6.72055	4.60605
						chr1:133163001-133165500-[AC+Y]	2	5.96566	8.75898	6.94387
						chr1:133178001-133183500-[AC+O+Y]	1	12.4806	10.4168	16.7792
						chr1:133178001-133183500-[AC+O+Y]	2	11.5336	17.1009	15.5216
						chr1:133187001-133190000-[O+Y]	1	8.32043	4.36836	10.8571
						chr1:133187001-133190000-[O+Y]	2	4.77253	7.0906	6.5354
						chr1:133208001-133218500-[AC+O+Y]	1	23.1123	27.5542	38.8224
						chr1:133208001-133218500-[AC+O+Y]	2	17.4993	24.6086	26.1416
						chr1:133225001-133230500-[AC+O+Y]	1	21.2633	22.5138	30.2683
						chr1:133225001-133230500-[AC+O+Y]	2	20.2832	28.3624	23.6908
						chr1:133294501-133304000-[AC+O+Y]	1	18.4898	13.4411	23.3593
						chr1:133294501-133304000-[AC+O+Y]	2	12.7267	24.1915	19.1978
						chr1:133362501-133368500-[Y]	1	10.1694	9.07274	16.7792
						chr1:133362501-133368500-[Y]	2	8.74963	8.34189	13.4793
						chr1:133422001-133425000-[AC+O+Y]	1	6.47144	8.73671	7.89608
						chr1:133422001-133425000-[AC+O+Y]	2	12.7267	8.34189	9.80311
						chr1:133608001-133611500-[AC+O+Y]	1	11.5561	5.71247	11.5151
						chr1:133608001-133611500-[AC+O+Y]	2	11.1359	15.0154	8.98618
						chr1:13365001-13376000-[AC+O+Y]	1	33.7439	44.6916	39.4804
						chr1:13365001-13376000-[AC+O+Y]	2	38.1802	44.6291	43.2971
						chr1:133654501-133662000-[AC+Y]	1	17.1031	24.53	22.3722
						chr1:133654501-133662000-[AC+Y]	2	14.7153	21.6889	17.1554
						chr1:133684001-133688000-[Y]	1	7.85818	7.72863	12.5021
						chr1:133684001-133688000-[Y]	2	6.76108	10.4274	9.80311
						chr1:133693001-133697500-[AC+O+Y]	1	10.6317	8.40068	17.4372
						chr1:133693001-133697500-[AC+O+Y]	2	8.35192	10.0103	11.437
						chr1:133711501-133714500-[AC+Y]	1	5.54695	6.72055	10.5281
						chr1:133711501-133714500-[AC+Y]	2	3.5794	7.0906	6.5354
						chr1:133741001-133752000-[AC+O+Y]	1	28.197	37.299	42.4415
						chr1:133741001-133752000-[AC+O+Y]	2	26.6466	38.3727	36.7616
						chr1:133761001-133774500-[AC+O+Y]	1	23.5745	25.8741	28.6233
						chr1:133761001-133774500-[AC+O+Y]	2	23.0672	28.7795	30.2262
						chr1:133776501-133781000-[AC+O+Y]	1	8.78267	14.4492	14.4762
						chr1:133776501-133781000-[AC+O+Y]	2	13.1245	12.5128	11.0285
						chr1:133792001-133803000-[AC+O+Y]	1	26.8103	32.9307	31.9133
						chr1:133792001-133803000-[AC+O+Y]	2	15.9084	30.0308	32.2686
						chr1:133814501-133822500-[AC+O+Y]	1	15.2541	17.1374	18.0952
						chr1:133814501-133822500-[AC+O+Y]	2	10.7382	17.518	15.1131
						chr1:133833501-133835500-[AC+Y]	1	3.69797	6.72055	6.90907
						chr1:133833501-133835500-[AC+Y]	2	3.5794	9.59317	6.94387
						chr1:133851501-133858500-[AC+O+Y]	1	11.5561	17.4734	26.6493
						chr1:133851501-133858500-[AC+O+Y]	2	11.5336	17.1009	15.93
						chr1:133886001-133925000-[AC+O+Y]	1	91.9869	98.792	120.086
						chr1:133886001-133925000-[AC+O+Y]	2	77.1559	104.691	100.89
						chr1:133929001-133985000-[AC+O+Y]	1	137.749	168.014	198.389
						chr1:133929001-133985000-[AC+O+Y]	2	139.199	178.099	166.244
						chr1:133985501-133992500-[AC+O+Y]	1	14.7919	14.4492	16.4502
						chr1:133985501-133992500-[AC+O+Y]	2	14.3176	14.1812	16.3385
						chr1:134033001-134051000-[AC+O+Y]	1	44.3756	57.7967	63.4977
						chr1:134033001-134051000-[AC+O+Y]	2	44.5436	47.1317	52.2832
						chr1:134060501-134105500-[AC+O+Y]	1	113.25	112.233	150.684
						chr1:134060501-134105500-[AC+O+Y]	2	113.348	133.47	133.159
						chr1:134192001-134196000-[AC+Y]	1	8.32043	6.38452	10.1991
						chr1:134192001-134196000-[AC+Y]	2	3.97711	6.67351	6.12694
						chr1:13425001-13428500-[AC+O+Y]	1	12.9429	14.1131	18.0952
						chr1:13425001-13428500-[AC+O+Y]	2	11.5336	11.6786	15.1131
						chr1:134360001-134363500-[AC+O+Y]	1	8.32043	13.7771	11.8441
						chr1:134360001-134363500-[AC+O+Y]	2	7.95421	7.92479	8.98618
						chr1:134405001-134409000-[AC+O+Y]	1	12.9429	10.0808	14.4762
						chr1:134405001-134409000-[AC+O+Y]	2	5.96566	11.2615	12.2539
						chr1:134413001-134422500-[AC+O+Y]	1	21.2633	32.2586	34.8744
						chr1:134413001-134422500-[AC+O+Y]	2	21.4764	34.6188	27.367
						chr1:134454001-134457500-[AC+O+Y]	1	5.54695	12.097	12.1731
						chr1:134454001-134457500-[AC+O+Y]	2	7.5565	10.0103	11.0285
						chr1:134493001-134497000-[AC+O+Y]	1	12.0184	16.8014	13.1601
						chr1:134493001-134497000-[AC+O+Y]	2	12.7267	14.5983	18.3808
						chr1:134512501-134517000-[AC+Y]	1	6.47144	12.097	9.2121
						chr1:134512501-134517000-[AC+Y]	2	6.36337	10.8445	9.39464
						chr1:134552001-134563500-[AC+O+Y]	1	29.5837	37.6351	39.1514
						chr1:134552001-134563500-[AC+O+Y]	2	26.2489	35.453	32.2686
						chr1:134748501-134761000-[AC+O+Y]	1	26.348	31.2505	34.5454
						chr1:134748501-134761000-[AC+O+Y]	2	23.8626	30.4479	29.4093
						chr1:134771001-134779000-[AC+O+Y]	1	19.8766	24.866	26.9783
						chr1:134771001-134779000-[AC+O+Y]	2	21.4764	24.6086	20.4231
						chr1:134794501-134808000-[AC+O+Y]	1	26.348	43.0115	43.7575
						chr1:134794501-134808000-[AC+O+Y]	2	31.0214	50.0513	40.8463
						chr1:134811501-134820500-[AC+Y]	1	18.9521	21.1697	27.6363
						chr1:134811501-134820500-[AC+Y]	2	11.5336	28.3624	15.1131
						chr1:134899001-134904500-[AC+O+Y]	1	13.4051	14.4492	18.7532
						chr1:134899001-134904500-[AC+O+Y]	2	11.9313	16.2667	13.0708
						chr1:134908001-134917000-[AC+O+Y]	1	15.2541	29.5704	29.9393
						chr1:134908001-134917000-[AC+O+Y]	2	23.0672	26.694	24.5078
						chr1:134952501-134957500-[AC+O+Y]	1	9.70716	17.1374	14.8052
						chr1:134952501-134957500-[AC+O+Y]	2	16.7038	16.6838	15.93
						chr1:134960501-134964500-[AC+O+Y]	1	8.78267	9.40877	12.8311
						chr1:134960501-134964500-[AC+O+Y]	2	6.76108	12.5128	10.62
						chr1:135014001-135023500-[AC+O+Y]	1	33.7439	33.6027	45.4025
						chr1:135014001-135023500-[AC+O+Y]	2	27.0443	41.7094	34.7193
						chr1:135125001-135133500-[AC+O+Y]	1	20.3388	16.4653	16.7792
						chr1:135125001-135133500-[AC+O+Y]	2	13.9199	16.6838	24.5078
						chr1:135145001-135155500-[AC+O+Y]	1	22.65	34.6108	37.5064
						chr1:135145001-135155500-[AC+O+Y]	2	27.0443	30.865	32.2686
						chr1:135169001-135171500-[AC+O+Y]	1	8.78267	7.05657	8.8831
						chr1:135169001-135171500-[AC+O+Y]	2	5.56795	7.5077	5.31002
						chr1:135183001-135185000-[Y]	1	7.39593	5.04041	8.55409
						chr1:135183001-135185000-[Y]	2	4.77253	2.50257	4.90155
						chr1:135280001-135285000-[AC+O+Y]	1	10.6317	23.8579	17.1082
						chr1:135280001-135285000-[AC+O+Y]	2	14.7153	16.2667	15.93
						chr1:13530501-13531000-[Y]	1	0.462246	0	2.30302
						chr1:13530501-13531000-[Y]	2	0.397711	0.834189	1.63385
						chr1:13531001-13533500-[AC+Y]	1	6.47144	6.38452	11.5151
						chr1:13531001-13533500-[AC+Y]	2	4.77253	8.34189	8.98618
						chr1:135311501-135316000-[AC+O+Y]	1	11.5561	12.769	19.0822
						chr1:135311501-135316000-[AC+O+Y]	2	10.3405	12.9299	11.0285
						chr1:135323001-135327500-[AC+O+Y]	1	10.6317	9.40877	15.7922
						chr1:135323001-135327500-[AC+O+Y]	2	10.7382	11.2615	13.8877
						chr1:135364001-135381500-[AC+O+Y]	1	29.1215	43.6836	46.0605
						chr1:135364001-135381500-[AC+O+Y]	2	31.4191	37.1214	38.3955
						chr1:135410001-135415000-[AC+O+Y]	1	13.4051	11.761	13.1601
						chr1:135410001-135415000-[AC+O+Y]	2	12.7267	10.0103	8.98618
						chr1:135426001-135431500-[AC+O+Y]	1	17.5653	22.1778	18.7532
						chr1:135426001-135431500-[AC+O+Y]	2	16.3061	17.518	15.93
						chr1:135461001-135497000-[AC+O+Y]	1	64.7144	91.0634	98.7011
						chr1:135461001-135497000-[AC+O+Y]	2	72.3833	83.4189	84.5518
						chr1:135506501-135512500-[AC+O+Y]	1	14.7919	16.1293	17.7662
						chr1:135506501-135512500-[AC+O+Y]	2	11.9313	20.8547	17.1554
						chr1:135530001-135550000-[AC+O+Y]	1	54.0828	58.1327	66.7877
						chr1:135530001-135550000-[AC+O+Y]	2	48.9184	56.3077	58.0017
						chr1:135562001-135566500-[AC+O+Y]	1	8.78267	15.1212	19.0822
						chr1:135562001-135566500-[AC+O+Y]	2	8.35192	7.5077	16.3385
						chr1:135583001-135587000-[AC+O+Y]	1	7.85818	7.72863	10.5281
						chr1:135583001-135587000-[AC+O+Y]	2	8.74963	10.8445	12.2539
						chr1:135659501-135678500-[AC+O+Y]	1	40.6776	47.3799	50.3375
						chr1:135659501-135678500-[AC+O+Y]	2	34.2031	44.212	36.3532
						chr1:135683501-135703500-[AC+O+Y]	1	52.696	57.7967	75.0128
						chr1:135683501-135703500-[AC+O+Y]	2	40.5665	58.3932	58.4102
						chr1:13572001-13575500-[AC+O+Y]	1	12.4806	11.0889	11.8441
						chr1:13572001-13575500-[AC+O+Y]	2	10.7382	10.0103	12.6623
						chr1:135726501-135783000-[AC+O+Y]	1	120.184	157.261	191.809
						chr1:135726501-135783000-[AC+O+Y]	2	115.336	157.662	164.202
						chr1:13584501-13591000-[AC+O+Y]	1	17.1031	28.2263	28.6233
						chr1:13584501-13591000-[AC+O+Y]	2	27.0443	28.3624	30.2262
						chr1:135851001-135855000-[AC+Y]	1	7.39593	7.05657	14.8052
						chr1:135851001-135855000-[AC+Y]	2	5.56795	9.59317	6.5354
						chr1:135861001-135866000-[AC+O+Y]	1	17.5653	17.4734	23.3593
						chr1:135861001-135866000-[AC+O+Y]	2	15.113	16.2667	14.7047
						chr1:136017001-136020000-[AC+O+Y]	1	10.6317	10.0808	11.5151
						chr1:136017001-136020000-[AC+O+Y]	2	7.95421	9.59317	14.2962
						chr1:136126001-136143500-[AC+O+Y]	1	67.9501	75.9422	92.121
						chr1:136126001-136143500-[AC+O+Y]	2	58.8612	81.3334	75.9741
						chr1:136227501-136235000-[AC+O+Y]	1	7.85818	18.8175	20.3982
						chr1:136227501-136235000-[AC+O+Y]	2	17.897	22.5231	15.93
						chr1:136309501-136313500-[AC+Y]	1	9.24492	14.7852	19.7402
						chr1:136309501-136313500-[AC+Y]	2	9.14734	5.83932	13.0708
						chr1:136325501-136336000-[AC+O+Y]	1	21.7256	24.53	27.3073
						chr1:136325501-136336000-[AC+O+Y]	2	20.681	24.6086	26.5501
						chr1:136341501-136348000-[AC+O+Y]	1	25.4235	32.9307	29.6103
						chr1:136341501-136348000-[AC+O+Y]	2	19.8855	25.4428	23.6908
						chr1:136361501-136364000-[Y]	1	3.69797	5.04041	9.87011
						chr1:136361501-136364000-[Y]	2	5.96566	6.25642	8.57772
						chr1:13639001-13645000-[AC+Y]	1	8.32043	14.1131	18.7532
						chr1:13639001-13645000-[AC+Y]	2	11.1359	11.2615	16.747
						chr1:136414501-136417500-[AC+O+Y]	1	9.70716	9.40877	11.1861
						chr1:136414501-136417500-[AC+O+Y]	2	5.96566	13.347	11.0285
						chr1:136461501-136471000-[AC+O+Y]	1	18.4898	22.5138	24.0173
						chr1:136461501-136471000-[AC+O+Y]	2	19.8855	23.7744	24.0993
						chr1:136537001-136542500-[AC+O+Y]	1	16.6409	13.1051	21.7142
						chr1:136537001-136542500-[AC+O+Y]	2	15.9084	17.9351	15.5216
						chr1:136550501-136563000-[AC+O+Y]	1	27.2725	18.8175	31.9133
						chr1:136550501-136563000-[AC+O+Y]	2	18.2947	30.0308	24.5078
						chr1:13655501-13662500-[AC+O+Y]	1	24.9613	31.9226	26.9783
						chr1:13655501-13662500-[AC+O+Y]	2	22.2718	25.8599	29.0009
						chr1:136611501-136616000-[AC+O+Y]	1	13.4051	10.4168	15.1342
						chr1:136611501-136616000-[AC+O+Y]	2	7.95421	15.0154	15.1131
						chr1:136622501-136629000-[AC+O+Y]	1	12.0184	17.8095	19.7402
						chr1:136622501-136629000-[AC+O+Y]	2	19.0901	28.3624	18.3808
						chr1:136651501-136664500-[AC+O+Y]	1	25.8858	22.1778	25.0043
						chr1:136651501-136664500-[AC+O+Y]	2	21.0787	19.6034	22.8739
						chr1:136675001-136701000-[AC+O+Y]	1	70.2614	70.9018	87.5149
						chr1:136675001-136701000-[AC+O+Y]	2	54.0886	74.2428	71.8894
						chr1:136716501-136719000-[AC+Y]	1	4.62246	8.40068	4.27705
						chr1:136716501-136719000-[AC+Y]	2	4.37482	7.0906	7.35233
						chr1:137076001-137081000-[AC+O+Y]	1	18.9521	15.4573	12.1731
						chr1:137076001-137081000-[AC+O+Y]	2	12.329	16.6838	9.80311
						chr1:137506501-137509000-[AC+Y]	1	5.0847	7.72863	4.60605
						chr1:137506501-137509000-[AC+Y]	2	3.97711	9.59317	6.12694
						chr1:137587501-137593500-[O+Y]	1	10.6317	14.1131	15.4632
						chr1:137587501-137593500-[O+Y]	2	12.329	14.5983	15.1131
						chr1:13783001-13792000-[O+Y]	1	18.0276	16.4653	17.7662
						chr1:13783001-13792000-[O+Y]	2	13.9199	14.5983	12.6623
						chr1:137897001-137907000-[AC+O+Y]	1	27.7348	35.6189	37.5064
						chr1:137897001-137907000-[AC+O+Y]	2	28.6352	35.0359	36.3532
						chr1:137923001-137943500-[AC+O+Y]	1	33.7439	40.9953	46.3895
						chr1:137923001-137943500-[AC+O+Y]	2	40.5665	45.8804	37.987
						chr1:138037001-138045000-[AC+O+Y]	1	17.5653	25.2021	26.3203
						chr1:138037001-138045000-[AC+O+Y]	2	20.681	21.6889	24.0993
						chr1:138322501-138333000-[AC+O+Y]	1	23.5745	20.1616	26.6493
						chr1:138322501-138333000-[AC+O+Y]	2	23.8626	30.0308	24.9162
						chr1:138343001-138353500-[AC+O+Y]	1	25.8858	32.5947	36.8484
						chr1:138343001-138353500-[AC+O+Y]	2	17.897	34.2017	29.0009
						chr1:138492501-138497000-[AC+Y]	1	12.4806	9.74479	9.2121
						chr1:138492501-138497000-[AC+Y]	2	7.5565	8.34189	11.437
						chr1:138505501-138520500-[AC+O+Y]	1	29.1215	27.5542	39.1514
						chr1:138505501-138520500-[AC+O+Y]	2	30.226	29.6137	25.7332
						chr1:138535501-138544000-[AC+O+Y]	1	24.499	32.9307	23.3593
						chr1:138535501-138544000-[AC+O+Y]	2	20.2832	25.8599	26.5501
						chr1:138549001-138551500-[Y]	1	4.62246	6.38452	6.58007
						chr1:138549001-138551500-[Y]	2	3.97711	3.75385	8.16926
						chr1:138576001-138583000-[Y]	1	10.1694	15.1212	20.3982
						chr1:138576001-138583000-[Y]	2	11.1359	15.0154	13.0708
						chr1:138593001-138609500-[AC+O+Y]	1	35.1307	35.9549	46.7185
						chr1:138593001-138609500-[AC+O+Y]	2	27.0443	29.1966	29.4093
						chr1:138613001-138625500-[AC+O+Y]	1	41.6021	53.0923	49.3505
						chr1:138613001-138625500-[AC+O+Y]	2	38.9756	45.8804	57.1848
						chr1:138642001-138646000-[AC+O+Y]	1	11.0939	11.0889	14.4762
						chr1:138642001-138646000-[AC+O+Y]	2	10.3405	10.0103	7.76079
						chr1:138825501-138857500-[AC+O+Y]	1	62.4032	65.1893	90.476
						chr1:138825501-138857500-[AC+O+Y]	2	61.2474	84.2531	74.3402
						chr1:138875501-138877500-[AC+O+Y]	1	6.0092	4.70438	8.8831
						chr1:138875501-138877500-[AC+O+Y]	2	5.56795	8.34189	7.76079
						chr1:138909501-138914000-[AC+O+Y]	1	9.24492	11.4249	13.4891
						chr1:138909501-138914000-[AC+O+Y]	2	11.5336	10.0103	11.0285
						chr1:138927501-138933500-[AC+O+Y]	1	26.348	26.5462	28.9523
						chr1:138927501-138933500-[AC+O+Y]	2	18.2947	27.5282	29.8178
						chr1:138959501-138966000-[AC+O+Y]	1	17.5653	20.8337	21.0562
						chr1:138959501-138966000-[AC+O+Y]	2	17.4993	25.4428	13.0708
						chr1:138969501-138972000-[Y]	1	5.54695	5.04041	8.22509
						chr1:138969501-138972000-[Y]	2	5.17024	4.17094	6.5354
						chr1:138981001-138987000-[AC+O+Y]	1	13.8674	22.1778	20.0692
						chr1:138981001-138987000-[AC+O+Y]	2	15.113	15.4325	20.4231
						chr1:139177001-139182500-[AC+O+Y]	1	14.7919	14.4492	17.4372
						chr1:139177001-139182500-[AC+O+Y]	2	5.96566	15.4325	11.8454
						chr1:139192001-139197000-[AC+O+Y]	1	9.24492	10.0808	16.7792
						chr1:139192001-139197000-[AC+O+Y]	2	8.35192	11.2615	9.80311
						chr1:139209001-139212000-[AC+O+Y]	1	10.1694	7.05657	8.22509
						chr1:139209001-139212000-[AC+O+Y]	2	5.96566	8.75898	10.62
						chr1:139421001-139427000-[AC+O+Y]	1	21.2633	23.8579	30.5973
						chr1:139421001-139427000-[AC+O+Y]	2	24.2603	29.6137	28.1839
						chr1:139452501-139457500-[AC+O+Y]	1	12.9429	16.1293	20.3982
						chr1:139452501-139457500-[AC+O+Y]	2	14.7153	15.0154	20.4231
						chr1:13997001-14004000-[AC+O+Y]	1	16.6409	18.1455	22.7012
						chr1:13997001-14004000-[AC+O+Y]	2	18.6924	24.1915	19.6062
						chr1:14009001-14014000-[AC+O+Y]	1	16.6409	19.1536	16.7792
						chr1:14009001-14014000-[AC+O+Y]	2	13.9199	17.1009	13.4793
						chr1:140181501-140185000-[AC+O+Y]	1	12.0184	12.769	10.1991
						chr1:140181501-140185000-[AC+O+Y]	2	11.5336	12.0957	8.16926
						chr1:140245001-140247500-[AC+O+Y]	1	8.32043	6.72055	9.2121
						chr1:140245001-140247500-[AC+O+Y]	2	5.56795	3.33675	5.71848
						chr1:140304501-140311000-[AC+O+Y]	1	12.9429	15.1212	21.3852
						chr1:140304501-140311000-[AC+O+Y]	2	17.1016	14.5983	18.3808
						chr1:14124001-14127500-[O+Y]	1	10.6317	7.05657	9.87011
						chr1:14124001-14127500-[O+Y]	2	8.35192	7.5077	7.35233
						chr1:14135501-14142000-[AC+Y]	1	11.5561	12.097	10.5281
						chr1:14135501-14142000-[AC+Y]	2	5.96566	13.347	17.1554
						chr1:14302001-14311500-[AC+O+Y]	1	31.895	24.866	26.9783
						chr1:14302001-14311500-[AC+O+Y]	2	19.8855	32.1163	29.8178
						chr1:143502501-143505500-[AC+O+Y]	1	12.4806	7.72863	8.22509
						chr1:143502501-143505500-[AC+O+Y]	2	8.74963	7.0906	8.98618
						chr1:14355001-14361000-[AC+O+Y]	1	18.0276	13.7771	17.7662
						chr1:14355001-14361000-[AC+O+Y]	2	16.3061	17.9351	16.3385
						chr1:143619001-143625500-[AC+O+Y]	1	12.0184	16.1293	17.4372
						chr1:143619001-143625500-[AC+O+Y]	2	16.3061	15.0154	11.437
						chr1:143631501-143644500-[AC+O+Y]	1	22.1878	23.8579	30.9263
						chr1:143631501-143644500-[AC+O+Y]	2	21.0787	30.0308	29.8178
						chr1:143700501-143704000-[AC+O+Y]	1	8.32043	12.097	11.8441
						chr1:143700501-143704000-[AC+O+Y]	2	15.5107	15.8496	8.98618
						chr1:143738001-143741500-[AC+O+Y]	1	12.0184	17.4734	17.1082
						chr1:143738001-143741500-[AC+O+Y]	2	12.7267	13.347	15.5216
						chr1:143773001-143780000-[AC+O+Y]	1	15.2541	38.9792	30.5973
						chr1:143773001-143780000-[AC+O+Y]	2	22.6695	31.6992	26.1416
						chr1:143936501-143964500-[AC+O+Y]	1	60.5542	58.8048	77.3158
						chr1:143936501-143964500-[AC+O+Y]	2	45.7367	59.2274	60.861
						chr1:143999501-144009000-[AC+O+Y]	1	26.8103	37.299	37.1774
						chr1:143999501-144009000-[AC+O+Y]	2	27.8397	34.6188	26.1416
						chr1:144084501-144088000-[AC+O+Y]	1	10.6317	9.07274	6.90907
						chr1:144084501-144088000-[AC+O+Y]	2	9.94277	9.59317	4.90155
						chr1:144182501-144191000-[AC+O+Y]	1	17.1031	21.1697	19.0822
						chr1:144182501-144191000-[AC+O+Y]	2	13.1245	18.7692	13.8877
						chr1:144265001-144269500-[AC+O+Y]	1	14.3296	14.7852	15.1342
						chr1:144265001-144269500-[AC+O+Y]	2	9.14734	12.9299	13.4793
						chr1:144278501-144283000-[AC+Y]	1	6.0092	9.40877	9.87011
						chr1:144278501-144283000-[AC+Y]	2	8.35192	10.4274	6.94387
						chr1:144304001-144311000-[AC+O+Y]	1	23.5745	16.8014	21.0562
						chr1:144304001-144311000-[AC+O+Y]	2	13.9199	15.8496	14.7047
						chr1:144340001-144344500-[AC+O+Y]	1	8.78267	15.7933	10.8571
						chr1:144340001-144344500-[AC+O+Y]	2	9.54505	10.8445	8.57772
						chr1:144373001-144376000-[AC+Y]	1	7.85818	6.04849	6.90907
						chr1:144373001-144376000-[AC+Y]	2	3.97711	7.0906	6.12694
						chr1:14459001-14473500-[AC+O+Y]	1	44.3756	37.299	49.6795
						chr1:14459001-14473500-[AC+O+Y]	2	26.6466	37.9556	47.3817
						chr1:14506001-14515500-[AC+O+Y]	1	28.6592	18.8175	27.3073
						chr1:14506001-14515500-[AC+O+Y]	2	21.8741	24.6086	22.8739
						chr1:145343501-145346000-[AC+O+Y]	1	10.6317	7.72863	7.89608
						chr1:145343501-145346000-[AC+O+Y]	2	4.77253	7.92479	10.62
						chr1:145955001-145959000-[AC+O+Y]	1	10.1694	15.4573	7.56708
						chr1:145955001-145959000-[AC+O+Y]	2	12.7267	7.5077	8.16926
						chr1:14771501-14777000-[O+Y]	1	15.7164	10.4168	13.8181
						chr1:14771501-14777000-[O+Y]	2	6.76108	11.2615	15.93
						chr1:149831001-149851500-[AC+O+Y]	1	43.4511	54.7725	61.8527
						chr1:149831001-149851500-[AC+O+Y]	2	38.9756	50.0513	54.3255
						chr1:149855001-149867000-[AC+O+Y]	1	17.5653	28.5623	24.6753
						chr1:149855001-149867000-[AC+O+Y]	2	31.4191	37.1214	30.6347
						chr1:149890001-149895000-[AC+Y]	1	8.78267	14.7852	11.5151
						chr1:149890001-149895000-[AC+Y]	2	8.35192	12.9299	11.0285
						chr1:149938001-149969000-[AC+O+Y]	1	65.6389	68.8856	88.1729
						chr1:149938001-149969000-[AC+O+Y]	2	64.4291	92.5949	80.0587
						chr1:149973001-149977000-[AC+Y]	1	12.0184	11.761	12.5021
						chr1:149973001-149977000-[AC+Y]	2	3.97711	12.9299	15.5216
						chr1:150041501-150047000-[AC+Y]	1	9.70716	9.40877	14.8052
						chr1:150041501-150047000-[AC+Y]	2	9.54505	9.17608	14.2962
						chr1:150095501-150107000-[AC+O+Y]	1	28.197	38.9792	42.1125
						chr1:150095501-150107000-[AC+O+Y]	2	37.3848	40.4582	39.2124
						chr1:150129501-150133000-[AC+Y]	1	6.93369	9.07274	9.87011
						chr1:150129501-150133000-[AC+Y]	2	9.54505	9.17608	6.94387
						chr1:150143501-150153000-[Y]	1	17.5653	15.7933	19.4112
						chr1:150143501-150153000-[Y]	2	15.5107	17.1009	14.7047
						chr1:150161001-150167000-[AC+O+Y]	1	13.4051	15.4573	16.4502
						chr1:150161001-150167000-[AC+O+Y]	2	10.3405	22.106	12.2539
						chr1:150248001-150253000-[AC+O+Y]	1	14.7919	9.40877	15.7922
						chr1:150248001-150253000-[AC+O+Y]	2	9.14734	14.5983	13.4793
						chr1:150257501-150263000-[AC+O+Y]	1	9.24492	13.4411	16.1212
						chr1:150257501-150263000-[AC+O+Y]	2	13.5222	12.9299	9.80311
						chr1:150391001-150396500-[AC+O+Y]	1	17.5653	22.8499	26.6493
						chr1:150391001-150396500-[AC+O+Y]	2	14.7153	25.8599	19.6062
						chr1:150457501-150475000-[AC+O+Y]	1	45.3001	40.6593	48.6925
						chr1:150457501-150475000-[AC+O+Y]	2	33.01	46.2975	34.3109
						chr1:150475501-150490500-[AC+O+Y]	1	32.3572	34.2748	37.5064
						chr1:150475501-150490500-[AC+O+Y]	2	21.0787	34.2017	30.2262
						chr1:150496001-150504500-[AC+Y]	1	17.5653	13.7771	13.8181
						chr1:150496001-150504500-[AC+Y]	2	9.94277	18.7692	13.8877
						chr1:150565001-150568000-[AC+O+Y]	1	7.85818	8.40068	7.89608
						chr1:150565001-150568000-[AC+O+Y]	2	5.96566	6.67351	11.0285
						chr1:150760001-150765000-[AC+O+Y]	1	11.0939	10.7529	14.4762
						chr1:150760001-150765000-[AC+O+Y]	2	7.5565	13.347	7.76079
						chr1:150769001-150772000-[AC+Y]	1	5.0847	8.73671	8.8831
						chr1:150769001-150772000-[AC+Y]	2	5.96566	7.92479	13.4793
						chr1:150991501-150994000-[AC+Y]	1	4.62246	8.40068	9.5411
						chr1:150991501-150994000-[AC+Y]	2	5.56795	8.34189	11.0285
						chr1:151061501-151067500-[AC+O+Y]	1	10.1694	11.4249	17.4372
						chr1:151061501-151067500-[AC+O+Y]	2	11.5336	12.0957	13.4793
						chr1:151235001-151239000-[AC+O+Y]	1	12.4806	12.769	16.1212
						chr1:151235001-151239000-[AC+O+Y]	2	7.5565	11.6786	17.1554
						chr1:151342001-151351500-[AC+O+Y]	1	26.8103	33.2667	37.8354
						chr1:151342001-151351500-[AC+O+Y]	2	26.2489	33.7846	30.2262
						chr1:151425501-151431500-[AC+O+Y]	1	19.4143	28.2263	24.6753
						chr1:151425501-151431500-[AC+O+Y]	2	22.6695	26.2769	22.4655
						chr1:151495501-151503500-[AC+O+Y]	1	19.8766	35.2829	31.2553
						chr1:151495501-151503500-[AC+O+Y]	2	18.6924	23.3573	29.0009
						chr1:151548001-151551000-[AC+Y]	1	6.47144	4.70438	10.5281
						chr1:151548001-151551000-[AC+Y]	2	3.5794	8.75898	7.76079
						chr1:151570001-151575000-[AC+O+Y]	1	20.3388	23.8579	22.7012
						chr1:151570001-151575000-[AC+O+Y]	2	17.4993	19.6034	26.1416
						chr1:151594001-151609000-[AC+O+Y]	1	37.9042	35.6189	33.5584
						chr1:151594001-151609000-[AC+O+Y]	2	22.6695	27.5282	30.6347
						chr1:151613501-151621500-[Y]	1	16.1786	14.7852	19.0822
						chr1:151613501-151621500-[Y]	2	10.7382	15.8496	13.0708
						chr1:151627001-151632000-[Y]	1	12.4806	7.3926	13.1601
						chr1:151627001-151632000-[Y]	2	9.54505	9.17608	10.2116
						chr1:151653001-151666500-[AC+O+Y]	1	36.0552	34.6108	45.0735
						chr1:151653001-151666500-[AC+O+Y]	2	31.4191	33.7846	27.367
						chr1:151675001-151675500-[AC+Y]	1	0	1.34411	2.96103
						chr1:151675001-151675500-[AC+Y]	2	0	0.417094	1.22539
						chr1:151675501-151696000-[AC+O+Y]	1	54.0828	73.926	79.2899
						chr1:151675501-151696000-[AC+O+Y]	2	54.4864	67.9864	78.4249
						chr1:151753001-151759500-[AC+O+Y]	1	14.7919	22.8499	25.6623
						chr1:151753001-151759500-[AC+O+Y]	2	20.2832	19.6034	22.4655
						chr1:151763001-151769500-[AC+O+Y]	1	10.6317	14.7852	14.1472
						chr1:151763001-151769500-[AC+O+Y]	2	13.9199	16.2667	15.5216
						chr1:151888501-151897500-[AC+O+Y]	1	25.8858	32.2586	25.9913
						chr1:151888501-151897500-[AC+O+Y]	2	22.2718	20.4376	31.8601
						chr1:151925501-151928000-[AC+Y]	1	5.0847	6.72055	11.1861
						chr1:151925501-151928000-[AC+Y]	2	5.56795	10.4274	10.2116
						chr1:151942501-151950500-[AC+O+Y]	1	12.4806	17.4734	16.7792
						chr1:151942501-151950500-[AC+O+Y]	2	12.7267	19.1863	17.5639
						chr1:152023001-152025000-[AC+Y]	1	3.69797	6.38452	8.55409
						chr1:152023001-152025000-[AC+Y]	2	3.18168	5.42223	4.49309
						chr1:152083501-152092000-[AC+O+Y]	1	30.5082	32.5947	37.8354
						chr1:152083501-152092000-[AC+O+Y]	2	28.2375	35.0359	37.1701
						chr1:152384501-152387500-[AC+Y]	1	6.93369	8.06466	8.22509
						chr1:152384501-152387500-[AC+Y]	2	4.77253	9.17608	6.5354
						chr1:152524001-152544000-[AC+Y]	1	27.7348	29.9064	39.1514
						chr1:152524001-152544000-[AC+Y]	2	27.8397	37.9556	37.5786
						chr1:152548501-152583500-[AC+O+Y]	1	68.8746	82.3267	97.7141
						chr1:152548501-152583500-[AC+O+Y]	2	67.6108	77.9966	86.5941
						chr1:152587001-152592500-[AC+O+Y]	1	10.1694	12.097	11.8441
						chr1:152587001-152592500-[AC+O+Y]	2	11.5336	13.7641	9.39464
						chr1:152598501-152627500-[AC+O+Y]	1	70.7236	77.2863	95.082
						chr1:152598501-152627500-[AC+O+Y]	2	64.8268	79.2479	71.481
						chr1:152631001-152642000-[AC+O+Y]	1	30.5082	21.8418	24.6753
						chr1:152631001-152642000-[AC+O+Y]	2	13.9199	21.6889	25.3247
						chr1:152668001-152671500-[AC+O+Y]	1	5.0847	9.07274	11.8441
						chr1:152668001-152671500-[AC+O+Y]	2	7.15879	10.0103	8.57772
						chr1:152679001-152689500-[AC+O+Y]	1	25.4235	27.2182	35.8614
						chr1:152679001-152689500-[AC+O+Y]	2	15.9084	30.0308	28.1839
						chr1:152699501-152705000-[AC+Y]	1	9.70716	12.097	9.2121
						chr1:152699501-152705000-[AC+Y]	2	11.1359	12.9299	13.4793
						chr1:152764001-152770000-[AC+O+Y]	1	17.1031	13.7771	20.7272
						chr1:152764001-152770000-[AC+O+Y]	2	14.7153	14.1812	19.6062
						chr1:152814501-152823500-[AC+Y]	1	8.78267	16.1293	21.0562
						chr1:152814501-152823500-[AC+Y]	2	11.1359	20.4376	12.6623
						chr1:152899501-152907000-[AC+O+Y]	1	18.4898	32.9307	21.3852
						chr1:152899501-152907000-[AC+O+Y]	2	22.2718	19.6034	23.2824
						chr1:152954001-152956500-[AC+O+Y]	1	10.1694	12.097	14.1472
						chr1:152954001-152956500-[AC+O+Y]	2	5.96566	14.5983	7.76079
						chr1:152989001-152994000-[AC+Y]	1	9.24492	13.1051	13.4891
						chr1:152989001-152994000-[AC+Y]	2	11.1359	10.4274	10.2116
						chr1:153005501-153018000-[AC+O+Y]	1	37.4419	36.627	48.6925
						chr1:153005501-153018000-[AC+O+Y]	2	30.6237	34.2017	38.3955
						chr1:153039501-153056000-[AC+O+Y]	1	37.4419	34.2748	51.6536
						chr1:153039501-153056000-[AC+O+Y]	2	29.8283	44.6291	35.5363
						chr1:153062501-153071000-[AC+O+Y]	1	15.7164	27.2182	22.0432
						chr1:153062501-153071000-[AC+O+Y]	2	20.681	22.106	23.2824
						chr1:153090001-153095500-[AC+O+Y]	1	13.4051	9.74479	18.7532
						chr1:153090001-153095500-[AC+O+Y]	2	12.329	14.5983	14.7047
						chr1:153100501-153106000-[AC+Y]	1	8.78267	12.769	10.8571
						chr1:153100501-153106000-[AC+Y]	2	9.14734	10.4274	15.1131
						chr1:153118501-153136000-[AC+O+Y]	1	57.3185	56.7886	60.2076
						chr1:153118501-153136000-[AC+O+Y]	2	50.907	62.9812	51.4663
						chr1:153200001-153205500-[AC+O+Y]	1	13.4051	15.4573	17.4372
						chr1:153200001-153205500-[AC+O+Y]	2	12.7267	16.2667	12.6623
						chr1:153224501-153229000-[AC+Y]	1	11.0939	9.74479	10.5281
						chr1:153224501-153229000-[AC+Y]	2	8.74963	9.59317	8.57772
						chr1:153264001-153284000-[AC+O+Y]	1	35.1307	35.9549	49.0215
						chr1:153264001-153284000-[AC+O+Y]	2	42.555	38.3727	43.7055
						chr1:153290501-153295000-[AC+O+Y]	1	11.0939	7.05657	12.1731
						chr1:153290501-153295000-[AC+O+Y]	2	10.3405	10.0103	11.437
						chr1:153298501-153313500-[AC+O+Y]	1	28.197	36.627	51.6536
						chr1:153298501-153313500-[AC+O+Y]	2	36.1917	42.1265	39.2124
						chr1:153316001-153323000-[AC+Y]	1	15.2541	19.8256	23.0302
						chr1:153316001-153323000-[AC+Y]	2	10.7382	17.1009	21.6485
						chr1:153327001-153335500-[AC+O+Y]	1	26.8103	27.2182	39.1514
						chr1:153327001-153335500-[AC+O+Y]	2	23.0672	34.2017	30.6347
						chr1:153483501-153488500-[AC+O+Y]	1	17.1031	17.8095	22.0432
						chr1:153483501-153488500-[AC+O+Y]	2	13.9199	15.4325	15.1131
						chr1:153526001-153527500-[AC+Y]	1	4.16021	6.38452	6.58007
						chr1:153526001-153527500-[AC+Y]	2	0.397711	2.91966	1.63385
						chr1:153559001-153576500-[AC+O+Y]	1	39.2909	40.9953	48.0345
						chr1:153559001-153576500-[AC+O+Y]	2	32.6123	44.6291	47.7901
						chr1:153584001-153588500-[O+Y]	1	11.0939	8.73671	12.1731
						chr1:153584001-153588500-[O+Y]	2	12.7267	12.0957	10.2116
						chr1:153615001-153619000-[AC+Y]	1	5.0847	12.769	10.5281
						chr1:153615001-153619000-[AC+Y]	2	7.95421	9.59317	9.80311
						chr1:153634501-153637000-[AC+O+Y]	1	11.0939	9.40877	8.55409
						chr1:153634501-153637000-[AC+O+Y]	2	7.95421	9.59317	6.12694
						chr1:153641001-153643000-[AC+O+Y]	1	7.39593	8.40068	11.8441
						chr1:153641001-153643000-[AC+O+Y]	2	5.17024	9.17608	9.80311
						chr1:153652001-153666000-[AC+O+Y]	1	35.1307	20.4977	27.3073
						chr1:153652001-153666000-[AC+O+Y]	2	23.4649	29.6137	29.0009
						chr1:153677501-153683500-[AC+O+Y]	1	10.1694	9.40877	12.5021
						chr1:153677501-153683500-[AC+O+Y]	2	10.7382	12.0957	15.1131
						chr1:153696001-153700000-[AC+O+Y]	1	9.24492	13.1051	16.1212
						chr1:153696001-153700000-[AC+O+Y]	2	12.329	10.4274	13.0708
						chr1:153729001-153754000-[AC+O+Y]	1	53.6205	59.1408	71.0648
						chr1:153729001-153754000-[AC+O+Y]	2	51.7024	72.9915	68.2133
						chr1:153845001-153848500-[AC+O+Y]	1	7.85818	13.1051	9.2121
						chr1:153845001-153848500-[AC+O+Y]	2	12.329	12.0957	10.2116
						chr1:153893001-153903000-[AC+O+Y]	1	36.9797	34.6108	39.1514
						chr1:153893001-153903000-[AC+O+Y]	2	28.2375	37.5385	37.5786
						chr1:153973501-153979500-[Y]	1	12.9429	9.07274	16.4502
						chr1:153973501-153979500-[Y]	2	11.1359	10.0103	14.7047
						chr1:154032001-154035500-[AC+O+Y]	1	6.0092	8.40068	10.8571
						chr1:154032001-154035500-[AC+O+Y]	2	8.35192	7.92479	10.2116
						chr1:154060501-154072000-[AC+O+Y]	1	39.2909	31.9226	34.5454
						chr1:154060501-154072000-[AC+O+Y]	2	33.4077	31.6992	40.0294
						chr1:154102001-154105000-[O+Y]	1	9.24492	5.04041	5.26406
						chr1:154102001-154105000-[O+Y]	2	6.76108	7.92479	9.80311
						chr1:154111501-154120000-[AC+O+Y]	1	30.046	24.194	31.2553
						chr1:154111501-154120000-[AC+O+Y]	2	17.1016	24.1915	23.6908
						chr1:154148501-154158000-[AC+O+Y]	1	28.197	39.6512	36.8484
						chr1:154148501-154158000-[AC+O+Y]	2	33.01	34.6188	34.3109
						chr1:155039501-155042500-[AC+Y]	1	6.93369	5.71247	11.8441
						chr1:155039501-155042500-[AC+Y]	2	7.15879	9.17608	8.16926
						chr1:155048001-155060500-[AC+O+Y]	1	38.8287	47.7159	54.6146
						chr1:155048001-155060500-[AC+O+Y]	2	36.1917	47.5488	47.7901
						chr1:155069501-155100500-[AC+O+Y]	1	115.099	110.889	142.459
						chr1:155069501-155100500-[AC+O+Y]	2	93.0643	116.786	124.173
						chr1:155107001-155112500-[AC+O+Y]	1	17.5653	22.8499	28.2943
						chr1:155107001-155112500-[AC+O+Y]	2	15.9084	22.5231	22.4655
						chr1:155120501-155127500-[AC+O+Y]	1	15.2541	16.4653	26.3203
						chr1:155120501-155127500-[AC+O+Y]	2	14.7153	22.106	20.4231
						chr1:155138001-155141000-[AC+O+Y]	1	6.93369	7.72863	9.5411
						chr1:155138001-155141000-[AC+O+Y]	2	7.5565	7.5077	12.6623
						chr1:155144001-155147500-[AC+O+Y]	1	12.4806	13.7771	16.7792
						chr1:155144001-155147500-[AC+O+Y]	2	11.5336	13.7641	12.2539
						chr1:155157501-155160500-[AC+O+Y]	1	11.5561	11.0889	9.87011
						chr1:155157501-155160500-[AC+O+Y]	2	9.54505	16.2667	9.39464
						chr1:155211501-155247000-[AC+O+Y]	1	78.1195	87.7031	106.268
						chr1:155211501-155247000-[AC+O+Y]	2	87.894	105.942	88.6364
						chr1:155271501-155278000-[AC+O+Y]	1	12.4806	12.769	18.0952
						chr1:155271501-155278000-[AC+O+Y]	2	13.9199	16.6838	17.5639
						chr1:155414501-155418500-[AC+O+Y]	1	12.9429	17.4734	17.4372
						chr1:155414501-155418500-[AC+O+Y]	2	13.1245	15.8496	17.5639
						chr1:155502001-155506000-[O+Y]	1	13.8674	4.03233	12.5021
						chr1:155502001-155506000-[O+Y]	2	8.74963	12.5128	14.2962
						chr1:155526001-155537000-[AC+O+Y]	1	34.2062	27.2182	35.8614
						chr1:155526001-155537000-[AC+O+Y]	2	25.8512	35.0359	31.4516
						chr1:155557001-155560500-[AC+O+Y]	1	12.0184	14.4492	18.0952
						chr1:155557001-155560500-[AC+O+Y]	2	10.7382	10.8445	13.8877
						chr1:155740001-155743500-[AC+O+Y]	1	10.6317	11.0889	13.4891
						chr1:155740001-155743500-[AC+O+Y]	2	12.329	15.0154	10.62
						chr1:155803501-155814500-[AC+O+Y]	1	33.7439	40.9953	42.4415
						chr1:155803501-155814500-[AC+O+Y]	2	29.8283	36.2872	41.2547
						chr1:155842501-155846500-[AC+Y]	1	6.47144	9.74479	9.5411
						chr1:155842501-155846500-[AC+Y]	2	5.96566	10.8445	10.62
						chr1:155970501-155975000-[AC+O+Y]	1	17.5653	17.4734	21.0562
						chr1:155970501-155975000-[AC+O+Y]	2	16.3061	21.6889	17.1554
						chr1:156034001-156047000-[AC+O+Y]	1	34.6684	47.7159	49.0215
						chr1:156034001-156047000-[AC+O+Y]	2	39.3734	47.9659	45.7478
						chr1:156216501-156223000-[AC+Y]	1	13.4051	10.4168	12.5021
						chr1:156216501-156223000-[AC+Y]	2	8.35192	16.2667	17.9724
						chr1:156420001-156422000-[AC+O+Y]	1	6.0092	9.07274	9.2121
						chr1:156420001-156422000-[AC+O+Y]	2	5.56795	7.5077	6.12694
						chr1:156442501-156477500-[AC+O+Y]	1	74.8838	93.7516	102.32
						chr1:156442501-156477500-[AC+O+Y]	2	67.2131	82.1676	87.411
						chr1:15650001-15650500-[AC+Y]	1	0	1.68014	2.30302
						chr1:15650001-15650500-[AC+Y]	2	0	2.08547	2.85924
						chr1:156506001-156509500-[AC+O+Y]	1	5.54695	11.4249	7.56708
						chr1:156506001-156509500-[AC+O+Y]	2	6.36337	7.0906	7.35233
						chr1:156556001-156565500-[AC+O+Y]	1	20.8011	19.8256	22.3722
						chr1:156556001-156565500-[AC+O+Y]	2	17.897	25.0257	24.9162
						chr1:156577501-156597000-[AC+Y]	1	37.4419	38.6431	45.4025
						chr1:156577501-156597000-[AC+Y]	2	32.6123	44.6291	46.1563
						chr1:156613001-156634500-[AC+O+Y]	1	54.545	77.9584	77.3158
						chr1:156613001-156634500-[AC+O+Y]	2	54.8841	69.2377	66.9879
						chr1:156637501-156646500-[AC+O+Y]	1	24.0368	23.1859	25.9913
						chr1:156637501-156646500-[AC+O+Y]	2	19.8855	20.8547	25.3247
						chr1:156672001-156681000-[AC+O+Y]	1	31.4327	37.9711	41.1254
						chr1:156672001-156681000-[AC+O+Y]	2	25.0558	30.4479	29.4093
						chr1:156715001-156720500-[AC+O+Y]	1	12.4806	16.1293	15.4632
						chr1:156715001-156720500-[AC+O+Y]	2	9.54505	16.2667	13.0708
						chr1:156779001-156783000-[AC+O+Y]	1	11.5561	11.761	12.8311
						chr1:156779001-156783000-[AC+O+Y]	2	11.9313	15.8496	17.1554
						chr1:156992501-157002000-[AC+O+Y]	1	20.3388	18.1455	25.6623
						chr1:156992501-157002000-[AC+O+Y]	2	17.1016	22.9402	23.2824
						chr1:157078501-157082500-[AC+O+Y]	1	9.70716	10.7529	11.5151
						chr1:157078501-157082500-[AC+O+Y]	2	10.3405	7.5077	11.0285
						chr1:157230501-157234000-[AC+O+Y]	1	4.62246	8.73671	9.5411
						chr1:157230501-157234000-[AC+O+Y]	2	7.95421	5.42223	7.76079
						chr1:157242501-157245500-[AC+O+Y]	1	7.85818	8.06466	11.8441
						chr1:157242501-157245500-[AC+O+Y]	2	6.76108	7.0906	8.57772
						chr1:157254501-157259000-[AC+O+Y]	1	11.0939	10.7529	12.5021
						chr1:157254501-157259000-[AC+O+Y]	2	10.3405	12.0957	15.93
						chr1:157316501-157331500-[AC+O+Y]	1	36.5174	33.6027	43.7575
						chr1:157316501-157331500-[AC+O+Y]	2	33.8054	37.1214	42.0717
						chr1:157337501-157348000-[AC+O+Y]	1	25.4235	27.2182	34.5454
						chr1:157337501-157348000-[AC+O+Y]	2	18.6924	26.694	25.3247
						chr1:157378501-157383000-[AC+O+Y]	1	8.78267	10.7529	13.1601
						chr1:157378501-157383000-[AC+O+Y]	2	9.54505	13.347	9.80311
						chr1:157404001-157414000-[AC+O+Y]	1	19.4143	30.2425	38.1644
						chr1:157404001-157414000-[AC+O+Y]	2	25.8512	27.5282	31.4516
						chr1:157440001-157448000-[AC+O+Y]	1	11.5561	15.1212	16.1212
						chr1:157440001-157448000-[AC+O+Y]	2	13.9199	13.7641	13.0708
						chr1:157505501-157514000-[AC+O+Y]	1	17.1031	26.5462	25.0043
						chr1:157505501-157514000-[AC+O+Y]	2	22.6695	23.7744	18.3808
						chr1:157516001-157521500-[AC+O+Y]	1	13.8674	13.4411	17.4372
						chr1:157516001-157521500-[AC+O+Y]	2	13.1245	13.7641	12.2539
						chr1:157532501-157537000-[AC+O+Y]	1	9.24492	9.40877	10.1991
						chr1:157532501-157537000-[AC+O+Y]	2	7.15879	10.4274	9.80311
						chr1:15804501-15811500-[AC+O+Y]	1	24.0368	30.2425	29.2813
						chr1:15804501-15811500-[AC+O+Y]	2	27.0443	25.0257	25.7332
						chr1:158212501-158216500-[AC+Y]	1	8.78267	8.40068	8.8831
						chr1:158212501-158216500-[AC+Y]	2	7.5565	9.59317	8.98618
						chr1:158602501-158609000-[AC+O+Y]	1	20.8011	21.8418	24.6753
						chr1:158602501-158609000-[AC+O+Y]	2	17.1016	18.3522	29.0009
						chr1:158712001-158715000-[AC+O+Y]	1	8.32043	10.7529	10.5281
						chr1:158712001-158715000-[AC+O+Y]	2	6.76108	6.25642	9.80311
						chr1:158723001-158742000-[AC+O+Y]	1	43.4511	56.1166	61.8527
						chr1:158723001-158742000-[AC+O+Y]	2	40.5665	45.4633	57.1848
						chr1:158747001-158750000-[AC+O+Y]	1	6.47144	7.3926	8.22509
						chr1:158747001-158750000-[AC+O+Y]	2	3.5794	5.42223	10.2116
						chr1:158784501-158797500-[AC+O+Y]	1	25.4235	23.8579	23.6883
						chr1:158784501-158797500-[AC+O+Y]	2	21.8741	28.3624	24.9162
						chr1:158812001-158820000-[AC+O+Y]	1	20.3388	19.8256	25.3333
						chr1:158812001-158820000-[AC+O+Y]	2	19.4878	19.1863	24.0993
						chr1:158826501-158831500-[AC+O+Y]	1	10.6317	13.7771	11.5151
						chr1:158826501-158831500-[AC+O+Y]	2	12.329	12.9299	11.0285
						chr1:158849001-158856000-[AC+O+Y]	1	15.2541	21.8418	21.3852
						chr1:158849001-158856000-[AC+O+Y]	2	18.2947	20.0205	20.0147
						chr1:158891501-158906500-[AC+O+Y]	1	38.3664	27.8903	41.7834
						chr1:158891501-158906500-[AC+O+Y]	2	24.2603	29.6137	39.6209
						chr1:158915501-158920500-[O+Y]	1	13.4051	7.72863	12.1731
						chr1:158915501-158920500-[O+Y]	2	7.95421	8.75898	10.2116
						chr1:158946501-158954000-[AC+O+Y]	1	20.3388	22.8499	29.6103
						chr1:158946501-158954000-[AC+O+Y]	2	19.8855	18.7692	20.4231
						chr1:158954001-158954500-[Y]	1	0.462246	1.00808	1.97402
						chr1:158954001-158954500-[Y]	2	0.795421	2.50257	4.08463
						chr1:159034001-159038000-[AC+Y]	1	8.32043	11.0889	11.1861
						chr1:159034001-159038000-[AC+Y]	2	7.15879	6.67351	8.57772
						chr1:159121001-159127000-[AC+O+Y]	1	12.4806	12.769	12.8311
						chr1:159121001-159127000-[AC+O+Y]	2	13.1245	12.5128	11.437
						chr1:159230501-159239000-[AC+O+Y]	1	19.8766	23.1859	27.9653
						chr1:159230501-159239000-[AC+O+Y]	2	25.4535	22.106	24.5078
						chr1:159251001-159257500-[AC+O+Y]	1	12.9429	15.1212	14.4762
						chr1:159251001-159257500-[AC+O+Y]	2	9.94277	15.4325	12.6623
						chr1:159391501-159397000-[AC+O+Y]	1	8.78267	18.1455	16.1212
						chr1:159391501-159397000-[AC+O+Y]	2	10.3405	17.518	14.7047
						chr1:159657001-159661500-[AC+Y]	1	7.39593	11.761	13.1601
						chr1:159657001-159661500-[AC+Y]	2	5.17024	12.5128	15.5216
						chr1:159686501-159692500-[AC+Y]	1	8.78267	12.769	11.1861
						chr1:159686501-159692500-[AC+Y]	2	8.35192	10.0103	17.5639
						chr1:159888001-159892000-[AC+O+Y]	1	16.6409	11.4249	16.4502
						chr1:159888001-159892000-[AC+O+Y]	2	10.3405	15.8496	12.2539
						chr1:159977001-159981500-[AC+O+Y]	1	9.70716	14.1131	11.5151
						chr1:159977001-159981500-[AC+O+Y]	2	8.35192	13.347	14.7047
						chr1:160035001-160061000-[AC+O+Y]	1	64.7144	67.8775	81.5929
						chr1:160035001-160061000-[AC+O+Y]	2	58.8612	67.9864	78.4249
						chr1:160098001-160105500-[AC+O+Y]	1	22.65	17.1374	32.2423
						chr1:160098001-160105500-[AC+O+Y]	2	18.6924	23.3573	26.1416
						chr1:160148001-160154500-[AC+O+Y]	1	24.499	27.5542	36.8484
						chr1:160148001-160154500-[AC+O+Y]	2	19.8855	26.2769	23.2824
						chr1:160173001-160185500-[AC+O+Y]	1	38.8287	40.9953	42.7705
						chr1:160173001-160185500-[AC+O+Y]	2	29.8283	37.5385	44.9309
						chr1:160194501-160195000-[AC+Y]	1	0	1.34411	3.61904
						chr1:160194501-160195000-[AC+Y]	2	0.397711	3.33675	1.63385
						chr1:160195001-160197000-[AC+O+Y]	1	7.39593	7.72863	7.89608
						chr1:160195001-160197000-[AC+O+Y]	2	6.76108	5.00513	8.98618
						chr1:160208501-160215000-[AC+O+Y]	1	22.1878	24.866	24.6753
						chr1:160208501-160215000-[AC+O+Y]	2	21.8741	26.694	26.9585
						chr1:160230501-160235000-[Y]	1	6.0092	10.0808	10.5281
						chr1:160230501-160235000-[Y]	2	5.56795	8.75898	11.0285
						chr1:160244501-160256000-[AC+O+Y]	1	19.4143	31.5866	35.8614
						chr1:160244501-160256000-[AC+O+Y]	2	21.4764	25.0257	29.0009
						chr1:160256501-160271500-[AC+O+Y]	1	33.2817	47.0438	48.3635
						chr1:160256501-160271500-[AC+O+Y]	2	27.0443	34.2017	37.1701
						chr1:160296501-160302000-[AC+O+Y]	1	13.4051	15.7933	13.8181
						chr1:160296501-160302000-[AC+O+Y]	2	9.14734	13.347	10.62
						chr1:160350501-160353000-[AC+Y]	1	6.47144	6.38452	8.22509
						chr1:160350501-160353000-[AC+Y]	2	5.17024	8.34189	6.94387
						chr1:160518001-160523000-[AC+Y]	1	10.1694	9.40877	13.8181
						chr1:160518001-160523000-[AC+Y]	2	7.95421	10.8445	14.2962
						chr1:160531001-160533000-[AC+Y]	1	6.93369	4.70438	5.59306
						chr1:160531001-160533000-[AC+Y]	2	2.38626	6.67351	5.31002
						chr1:160547501-160553000-[AC+O+Y]	1	15.7164	12.433	11.5151
						chr1:160547501-160553000-[AC+O+Y]	2	6.76108	14.5983	12.2539
						chr1:160784501-160795500-[AC+O+Y]	1	20.3388	33.6027	29.9393
						chr1:160784501-160795500-[AC+O+Y]	2	17.897	21.2718	30.6347
						chr1:160904001-160909500-[AC+O+Y]	1	17.1031	15.7933	24.3463
						chr1:160904001-160909500-[AC+O+Y]	2	19.4878	21.2718	21.6485
						chr1:16091001-16094500-[AC+Y]	1	6.47144	5.71247	12.1731
						chr1:16091001-16094500-[AC+Y]	2	7.95421	10.0103	7.76079
						chr1:16102001-16115500-[AC+O+Y]	1	44.8378	65.5253	63.1687
						chr1:16102001-16115500-[AC+O+Y]	2	48.9184	53.3881	63.3117
						chr1:161024501-161027000-[AC+O+Y]	1	3.69797	10.4168	5.59306
						chr1:161024501-161027000-[AC+O+Y]	2	5.56795	8.75898	4.08463
						chr1:161031501-161042000-[AC+O+Y]	1	23.5745	31.5866	35.8614
						chr1:161031501-161042000-[AC+O+Y]	2	25.0558	32.9505	36.3532
						chr1:161068501-161077000-[AC+O+Y]	1	16.6409	23.1859	27.9653
						chr1:161068501-161077000-[AC+O+Y]	2	17.897	26.694	26.1416
						chr1:161129001-161132500-[AC+O+Y]	1	9.24492	8.06466	12.5021
						chr1:161129001-161132500-[AC+O+Y]	2	11.1359	11.6786	10.2116
						chr1:161194501-161197500-[AC+O+Y]	1	10.1694	7.72863	10.8571
						chr1:161194501-161197500-[AC+O+Y]	2	9.14734	11.2615	8.98618
						chr1:161247501-161254000-[AC+O+Y]	1	20.8011	25.2021	29.9393
						chr1:161247501-161254000-[AC+O+Y]	2	15.113	21.2718	23.6908
						chr1:161462501-161465000-[Y]	1	4.16021	5.71247	10.5281
						chr1:161462501-161465000-[Y]	2	2.38626	5.42223	8.57772
						chr1:16172001-16184500-[AC+O+Y]	1	24.9613	24.866	32.2423
						chr1:16172001-16184500-[AC+O+Y]	2	20.2832	24.1915	21.2401
						chr1:161733501-161736000-[Y]	1	6.0092	5.04041	6.90907
						chr1:161733501-161736000-[Y]	2	3.18168	6.67351	7.76079
						chr1:161873501-161878000-[AC+O+Y]	1	15.7164	22.8499	24.6753
						chr1:161873501-161878000-[AC+O+Y]	2	8.74963	19.1863	18.3808
						chr1:161968001-161985500-[AC+O+Y]	1	42.0644	40.9953	45.0735
						chr1:161968001-161985500-[AC+O+Y]	2	32.6123	40.4582	42.8886
						chr1:161998501-162023500-[AC+O+Y]	1	66.5634	76.2782	95.74
						chr1:161998501-162023500-[AC+O+Y]	2	62.8383	77.1625	82.9179
						chr1:162035001-162046500-[AC+O+Y]	1	36.9797	44.0196	49.0215
						chr1:162035001-162046500-[AC+O+Y]	2	30.226	43.3778	35.1278
						chr1:162050501-162054500-[AC+O+Y]	1	9.24492	10.4168	12.1731
						chr1:162050501-162054500-[AC+O+Y]	2	10.3405	11.6786	11.437
						chr1:162072501-162084500-[AC+O+Y]	1	27.2725	33.6027	34.8744
						chr1:162072501-162084500-[AC+O+Y]	2	25.4535	27.5282	29.0009
						chr1:162092001-162110500-[AC+O+Y]	1	37.9042	36.627	51.3246
						chr1:162092001-162110500-[AC+O+Y]	2	31.4191	40.4582	43.7055
						chr1:162132001-162139500-[AC+O+Y]	1	19.4143	16.1293	20.0692
						chr1:162132001-162139500-[AC+O+Y]	2	15.5107	18.7692	24.9162
						chr1:162162001-162166500-[AC+O+Y]	1	11.5561	15.1212	16.1212
						chr1:162162001-162166500-[AC+O+Y]	2	11.9313	10.8445	11.0285
						chr1:162179001-162189500-[AC+O+Y]	1	30.9705	26.8822	36.5194
						chr1:162179001-162189500-[AC+O+Y]	2	22.2718	29.6137	35.9447
						chr1:162200501-162227000-[AC+O+Y]	1	49.9226	66.1974	78.6318
						chr1:162200501-162227000-[AC+O+Y]	2	50.5092	68.8206	76.3825
						chr1:16226001-16231000-[AC+O+Y]	1	12.4806	10.7529	11.8441
						chr1:16226001-16231000-[AC+O+Y]	2	14.3176	14.1812	15.1131
						chr1:162294501-162315000-[AC+O+Y]	1	38.8287	33.9388	52.9696
						chr1:162294501-162315000-[AC+O+Y]	2	33.8054	45.8804	40.4378
						chr1:162546501-162550500-[AC+O+Y]	1	19.4143	15.4573	12.1731
						chr1:162546501-162550500-[AC+O+Y]	2	14.7153	21.2718	16.3385
						chr1:162566501-162573500-[AC+O+Y]	1	17.5653	22.5138	29.2813
						chr1:162566501-162573500-[AC+O+Y]	2	15.113	25.4428	20.8316
						chr1:162664501-162667500-[Y]	1	6.0092	10.4168	8.22509
						chr1:162664501-162667500-[Y]	2	6.76108	3.75385	8.57772
						chr1:162734001-162741500-[AC+O+Y]	1	18.0276	24.53	24.0173
						chr1:162734001-162741500-[AC+O+Y]	2	23.8626	22.9402	25.7332
						chr1:162857501-162861000-[AC+O+Y]	1	7.39593	6.38452	13.8181
						chr1:162857501-162861000-[AC+O+Y]	2	5.96566	8.75898	5.31002
						chr1:162953001-162958500-[AC+Y]	1	13.4051	9.74479	9.5411
						chr1:162953001-162958500-[AC+Y]	2	5.56795	10.4274	12.6623
						chr1:163125001-163130000-[AC+Y]	1	7.85818	15.4573	13.8181
						chr1:163125001-163130000-[AC+Y]	2	9.14734	12.0957	7.76079
						chr1:163207001-163212000-[AC+Y]	1	7.39593	11.4249	12.8311
						chr1:163207001-163212000-[AC+Y]	2	11.5336	12.5128	10.2116
						chr1:163237501-163245500-[AC+Y]	1	11.5561	16.1293	20.0692
						chr1:163237501-163245500-[AC+Y]	2	11.5336	20.0205	18.7893
						chr1:163247501-163256000-[AC+Y]	1	16.6409	14.7852	20.0692
						chr1:163247501-163256000-[AC+Y]	2	11.9313	16.6838	20.4231
						chr1:163264001-163317500-[AC+O+Y]	1	133.589	171.038	177.004
						chr1:163264001-163317500-[AC+O+Y]	2	136.812	176.431	161.751
						chr1:163354501-163369000-[AC+O+Y]	1	38.3664	35.9549	46.3895
						chr1:163354501-163369000-[AC+O+Y]	2	25.4535	36.2872	39.2124
						chr1:163375501-163386000-[AC+O+Y]	1	25.8858	27.2182	26.3203
						chr1:163375501-163386000-[AC+O+Y]	2	22.6695	22.5231	21.2401
						chr1:163397501-163405000-[AC+O+Y]	1	18.0276	20.1616	22.3722
						chr1:163397501-163405000-[AC+O+Y]	2	17.1016	21.2718	21.6485
						chr1:163554001-163565000-[AC+O+Y]	1	29.5837	25.2021	31.5843
						chr1:163554001-163565000-[AC+O+Y]	2	23.0672	35.453	30.2262
						chr1:163569501-163577500-[AC+O+Y]	1	17.5653	23.1859	30.9263
						chr1:163569501-163577500-[AC+O+Y]	2	19.0901	25.8599	17.9724
						chr1:163599001-163603000-[AC+O+Y]	1	6.93369	9.40877	11.1861
						chr1:163599001-163603000-[AC+O+Y]	2	7.15879	12.5128	8.57772
						chr1:163669501-163673500-[AC+Y]	1	10.1694	9.74479	12.5021
						chr1:163669501-163673500-[AC+Y]	2	3.18168	8.34189	7.35233
						chr1:163779001-163782000-[AC+O+Y]	1	6.47144	9.07274	10.8571
						chr1:163779001-163782000-[AC+O+Y]	2	7.5565	8.75898	11.8454
						chr1:163892001-163901500-[AC+O+Y]	1	29.1215	26.2101	33.5584
						chr1:163892001-163901500-[AC+O+Y]	2	18.6924	30.0308	27.367
						chr1:163905001-163911000-[AC+O+Y]	1	17.1031	16.1293	19.0822
						chr1:163905001-163911000-[AC+O+Y]	2	11.9313	10.0103	11.8454
						chr1:163928001-163932500-[AC+O+Y]	1	12.9429	16.1293	14.1472
						chr1:163928001-163932500-[AC+O+Y]	2	15.9084	16.2667	16.747
						chr1:163992501-163996500-[AC+O+Y]	1	7.39593	13.1051	12.5021
						chr1:163992501-163996500-[AC+O+Y]	2	13.1245	13.7641	13.8877
						chr1:164247001-164252000-[AC+O+Y]	1	19.8766	20.8337	28.6233
						chr1:164247001-164252000-[AC+O+Y]	2	16.3061	23.7744	15.5216
						chr1:164304001-164309000-[AC+O+Y]	1	15.7164	14.7852	19.4112
						chr1:164304001-164309000-[AC+O+Y]	2	15.9084	20.8547	15.93
						chr1:164451001-164463000-[AC+O+Y]	1	19.4143	23.8579	31.2553
						chr1:164451001-164463000-[AC+O+Y]	2	25.8512	26.694	25.7332
						chr1:164626501-164633500-[AC+O+Y]	1	19.4143	21.5058	23.0302
						chr1:164626501-164633500-[AC+O+Y]	2	14.3176	19.1863	13.0708
						chr1:164765001-164771500-[AC+O+Y]	1	17.5653	9.74479	17.1082
						chr1:164765001-164771500-[AC+O+Y]	2	13.1245	13.7641	16.747
						chr1:164779001-164782500-[AC+Y]	1	5.0847	10.4168	13.4891
						chr1:164779001-164782500-[AC+Y]	2	5.56795	7.92479	8.98618
						chr1:164793001-164801000-[AC+O+Y]	1	23.5745	25.2021	37.1774
						chr1:164793001-164801000-[AC+O+Y]	2	20.2832	28.7795	30.2262
						chr1:164895501-164903500-[AC+O+Y]	1	16.6409	20.8337	20.0692
						chr1:164895501-164903500-[AC+O+Y]	2	14.3176	24.1915	22.057
						chr1:164974001-164978000-[Y]	1	7.39593	7.72863	10.5281
						chr1:164974001-164978000-[Y]	2	5.96566	10.4274	10.62
						chr1:164987001-164999500-[AC+Y]	1	15.2541	20.8337	28.2943
						chr1:164987001-164999500-[AC+Y]	2	26.2489	19.6034	19.6062
						chr1:165074001-165086500-[AC+O+Y]	1	24.0368	25.8741	23.6883
						chr1:165074001-165086500-[AC+O+Y]	2	16.7038	25.4428	24.9162
						chr1:165091001-165096500-[AC+O+Y]	1	13.4051	10.0808	17.4372
						chr1:165091001-165096500-[AC+O+Y]	2	9.94277	9.59317	12.6623
						chr1:16517501-16521500-[AC+O+Y]	1	6.93369	14.1131	10.5281
						chr1:16517501-16521500-[AC+O+Y]	2	13.5222	17.9351	11.0285
						chr1:165190501-165195500-[AC+O+Y]	1	20.3388	22.1778	21.7142
						chr1:165190501-165195500-[AC+O+Y]	2	17.4993	22.106	17.5639
						chr1:165233001-165239000-[AC+O+Y]	1	17.1031	16.8014	22.0432
						chr1:165233001-165239000-[AC+O+Y]	2	14.7153	17.9351	18.3808
						chr1:165280501-165284500-[AC+O+Y]	1	11.5561	15.7933	18.4242
						chr1:165280501-165284500-[AC+O+Y]	2	11.9313	13.347	21.6485
						chr1:165457501-165463500-[AC+O+Y]	1	25.8858	25.8741	30.5973
						chr1:165457501-165463500-[AC+O+Y]	2	19.8855	30.865	27.7755
						chr1:165535001-165538000-[AC+O+Y]	1	9.24492	11.0889	11.1861
						chr1:165535001-165538000-[AC+O+Y]	2	4.77253	9.17608	8.16926
						chr1:165585001-165590500-[AC+O+Y]	1	9.24492	10.0808	12.5021
						chr1:165585001-165590500-[AC+O+Y]	2	10.3405	12.9299	14.7047
						chr1:165616001-165619500-[AC+O+Y]	1	8.78267	11.0889	14.4762
						chr1:165616001-165619500-[AC+O+Y]	2	7.5565	11.6786	8.16926
						chr1:165631501-165636000-[AC+O+Y]	1	16.1786	15.4573	25.9913
						chr1:165631501-165636000-[AC+O+Y]	2	17.897	16.6838	14.7047
						chr1:165641001-165646000-[AC+O+Y]	1	13.4051	23.8579	18.7532
						chr1:165641001-165646000-[AC+O+Y]	2	13.5222	16.2667	19.1978
						chr1:165706501-165710000-[AC+Y]	1	6.47144	11.0889	7.56708
						chr1:165706501-165710000-[AC+Y]	2	7.15879	8.75898	6.94387
						chr1:165763001-165765500-[AC+O+Y]	1	6.93369	9.74479	10.5281
						chr1:165763001-165765500-[AC+O+Y]	2	5.96566	3.75385	9.80311
						chr1:165844001-165846500-[AC+Y]	1	4.62246	5.71247	10.5281
						chr1:165844001-165846500-[AC+Y]	2	3.5794	7.5077	10.62
						chr1:165998501-166004500-[AC+O+Y]	1	19.4143	26.8822	31.9133
						chr1:165998501-166004500-[AC+O+Y]	2	15.9084	24.6086	27.7755
						chr1:166043001-166050000-[AC+O+Y]	1	18.4898	18.4815	26.3203
						chr1:166043001-166050000-[AC+O+Y]	2	17.897	18.3522	20.0147
						chr1:16606001-16621000-[AC+O+Y]	1	41.6021	51.0762	57.9046
						chr1:16606001-16621000-[AC+O+Y]	2	47.3276	40.4582	54.3255
						chr1:166253501-166259500-[AC+Y]	1	9.24492	10.7529	18.7532
						chr1:166253501-166259500-[AC+Y]	2	11.1359	13.347	15.1131
						chr1:166277001-166283500-[AC+O+Y]	1	27.2725	25.2021	39.1514
						chr1:166277001-166283500-[AC+O+Y]	2	23.4649	27.9453	24.9162
						chr1:166293001-166299500-[AC+O+Y]	1	12.4806	15.4573	17.1082
						chr1:166293001-166299500-[AC+O+Y]	2	13.9199	14.5983	13.8877
						chr1:166378001-166382500-[AC+O+Y]	1	19.4143	22.5138	29.6103
						chr1:166378001-166382500-[AC+O+Y]	2	17.1016	24.1915	34.3109
						chr1:166403001-166406000-[AC+Y]	1	3.23572	7.05657	9.5411
						chr1:166403001-166406000-[AC+Y]	2	6.76108	10.0103	8.57772
						chr1:166408001-166411000-[AC+O+Y]	1	11.0939	16.1293	17.4372
						chr1:166408001-166411000-[AC+O+Y]	2	13.9199	13.7641	15.5216
						chr1:16651001-16668000-[AC+O+Y]	1	48.5358	62.1651	57.9046
						chr1:16651001-16668000-[AC+O+Y]	2	42.555	57.1419	56.3679
						chr1:16687001-16691000-[AC+O+Y]	1	23.5745	21.8418	20.0692
						chr1:16687001-16691000-[AC+O+Y]	2	15.113	19.6034	27.7755
						chr1:166921001-166927000-[AC+O+Y]	1	12.4806	13.7771	11.1861
						chr1:166921001-166927000-[AC+O+Y]	2	15.9084	16.2667	14.2962
						chr1:167000001-167011500-[AC+O+Y]	1	19.8766	20.1616	31.5843
						chr1:167000001-167011500-[AC+O+Y]	2	23.8626	22.9402	25.3247
						chr1:167066001-167068500-[AC+Y]	1	6.47144	9.07274	6.25107
						chr1:167066001-167068500-[AC+Y]	2	5.56795	5.42223	6.12694
						chr1:167097501-167107500-[AC+O+Y]	1	26.348	25.2021	26.6493
						chr1:167097501-167107500-[AC+O+Y]	2	18.2947	27.5282	26.1416
						chr1:167204001-167208500-[AC+O+Y]	1	11.5561	10.7529	15.4632
						chr1:167204001-167208500-[AC+O+Y]	2	8.74963	10.4274	12.2539
						chr1:167230501-167292000-[AC+O+Y]	1	174.267	181.455	214.51
						chr1:167230501-167292000-[AC+O+Y]	2	153.516	173.094	187.076
						chr1:167307001-167310500-[AC+O+Y]	1	10.6317	14.1131	13.8181
						chr1:167307001-167310500-[AC+O+Y]	2	9.94277	8.34189	14.2962
						chr1:167336501-167341500-[AC+O+Y]	1	11.5561	13.7771	15.1342
						chr1:167336501-167341500-[AC+O+Y]	2	11.1359	17.518	9.39464
						chr1:167348501-167352500-[AC+O+Y]	1	17.1031	13.4411	13.8181
						chr1:167348501-167352500-[AC+O+Y]	2	10.7382	16.2667	17.1554
						chr1:167384501-167396000-[AC+O+Y]	1	46.2246	43.6836	54.9436
						chr1:167384501-167396000-[AC+O+Y]	2	35.794	47.9659	52.2832
						chr1:167411001-167416000-[Y]	1	12.0184	8.73671	14.8052
						chr1:167411001-167416000-[Y]	2	8.74963	9.17608	11.0285
						chr1:167421501-167424000-[Y]	1	6.0092	6.04849	7.89608
						chr1:167421501-167424000-[Y]	2	2.78397	2.08547	4.49309
						chr1:167617001-167621000-[AC+O+Y]	1	8.32043	8.73671	13.1601
						chr1:167617001-167621000-[AC+O+Y]	2	6.76108	13.347	11.0285
						chr1:167659501-167664500-[AC+O+Y]	1	17.1031	18.8175	17.4372
						chr1:167659501-167664500-[AC+O+Y]	2	9.54505	14.5983	17.1554
						chr1:167687501-167690000-[AC+Y]	1	3.69797	6.72055	10.1991
						chr1:167687501-167690000-[AC+Y]	2	5.17024	6.67351	7.35233
						chr1:168087001-168091500-[AC+Y]	1	6.0092	10.7529	12.1731
						chr1:168087001-168091500-[AC+Y]	2	7.95421	8.75898	13.4793
						chr1:168213501-168250000-[AC+O+Y]	1	68.8746	76.2782	106.268
						chr1:168213501-168250000-[AC+O+Y]	2	60.8497	69.6548	87.411
						chr1:168258001-168261500-[AC+O+Y]	1	6.93369	5.04041	7.89608
						chr1:168258001-168261500-[AC+O+Y]	2	7.15879	10.4274	7.76079
						chr1:168270001-168273500-[AC+O+Y]	1	7.39593	8.73671	7.23808
						chr1:168270001-168273500-[AC+O+Y]	2	6.76108	10.0103	7.76079
						chr1:168287001-168292000-[Y]	1	9.70716	6.04849	12.8311
						chr1:168287001-168292000-[Y]	2	5.56795	12.5128	12.6623
						chr1:168318501-168321500-[AC+Y]	1	4.16021	8.06466	10.5281
						chr1:168318501-168321500-[AC+Y]	2	5.56795	5.00513	6.12694
						chr1:168343001-168347500-[AC+O+Y]	1	8.32043	13.1051	15.1342
						chr1:168343001-168347500-[AC+O+Y]	2	11.1359	15.0154	16.747
						chr1:168362501-168365500-[AC+Y]	1	7.85818	8.40068	10.1991
						chr1:168362501-168365500-[AC+Y]	2	6.36337	7.0906	9.39464
						chr1:168373501-168395500-[AC+O+Y]	1	46.6868	54.7725	72.0518
						chr1:168373501-168395500-[AC+O+Y]	2	44.9413	57.1419	57.1848
						chr1:168423501-168435000-[AC+O+Y]	1	33.7439	47.0438	45.0735
						chr1:168423501-168435000-[AC+O+Y]	2	31.0214	39.2069	45.3394
						chr1:168543501-168547500-[AC+O+Y]	1	12.9429	11.0889	12.1731
						chr1:168543501-168547500-[AC+O+Y]	2	8.74963	8.75898	12.2539
						chr1:168597001-168602000-[AC+O+Y]	1	22.1878	19.4896	25.0043
						chr1:168597001-168602000-[AC+O+Y]	2	13.9199	23.3573	23.6908
						chr1:168708001-168710500-[AC+O+Y]	1	9.24492	6.72055	10.1991
						chr1:168708001-168710500-[AC+O+Y]	2	5.96566	8.34189	10.62
						chr1:168758501-168765500-[AC+O+Y]	1	15.7164	15.4573	17.4372
						chr1:168758501-168765500-[AC+O+Y]	2	9.54505	14.1812	11.8454
						chr1:169165001-169167000-[AC+Y]	1	2.77348	7.3926	4.93505
						chr1:169165001-169167000-[AC+Y]	2	1.19313	5.42223	5.31002
						chr1:169484501-169487500-[AC+O+Y]	1	8.32043	6.38452	9.2121
						chr1:169484501-169487500-[AC+O+Y]	2	2.78397	5.42223	10.2116
						chr1:169526001-169533000-[AC+Y]	1	11.5561	12.433	15.1342
						chr1:169526001-169533000-[AC+Y]	2	11.1359	16.2667	13.4793
						chr1:169670001-169674000-[AC+Y]	1	7.85818	9.74479	15.1342
						chr1:169670001-169674000-[AC+Y]	2	7.95421	10.0103	15.5216
						chr1:169685001-169706000-[AC+O+Y]	1	48.0736	45.3637	54.6146
						chr1:169685001-169706000-[AC+O+Y]	2	31.4191	43.3778	40.8463
						chr1:169725001-169738000-[AC+O+Y]	1	33.7439	34.2748	40.4674
						chr1:169725001-169738000-[AC+O+Y]	2	27.8397	26.694	34.3109
						chr1:169745501-169748500-[AC+O+Y]	1	10.1694	9.74479	7.56708
						chr1:169745501-169748500-[AC+O+Y]	2	7.15879	8.75898	8.16926
						chr1:169761501-169766500-[Y]	1	12.9429	9.07274	13.1601
						chr1:169761501-169766500-[Y]	2	8.35192	11.2615	11.0285
						chr1:169967001-169972000-[AC+O+Y]	1	10.6317	12.769	13.4891
						chr1:169967001-169972000-[AC+O+Y]	2	10.7382	15.8496	13.4793
						chr1:169998001-170013000-[AC+O+Y]	1	30.9705	47.3799	47.3765
						chr1:169998001-170013000-[AC+O+Y]	2	31.4191	45.8804	37.987
						chr1:170042501-170071500-[AC+O+Y]	1	77.1951	90.7274	118.441
						chr1:170042501-170071500-[AC+O+Y]	2	80.7353	100.103	98.0311
						chr1:170104501-170114000-[AC+O+Y]	1	27.2725	34.6108	37.1774
						chr1:170104501-170114000-[AC+O+Y]	2	26.6466	32.1163	38.3955
						chr1:170136001-170139000-[AC+O+Y]	1	9.24492	6.38452	9.5411
						chr1:170136001-170139000-[AC+O+Y]	2	4.37482	10.0103	10.62
						chr1:170170001-170178000-[AC+O+Y]	1	15.2541	24.194	25.0043
						chr1:170170001-170178000-[AC+O+Y]	2	17.1016	23.7744	21.2401
						chr1:170186501-170191500-[AC+O+Y]	1	9.24492	14.7852	14.4762
						chr1:170186501-170191500-[AC+O+Y]	2	11.5336	17.518	17.9724
						chr1:170213001-170216000-[AC+O+Y]	1	6.93369	10.4168	12.1731
						chr1:170213001-170216000-[AC+O+Y]	2	7.5565	11.6786	12.6623
						chr1:170254501-170256000-[Y]	1	1.84898	4.70438	8.22509
						chr1:170254501-170256000-[Y]	2	3.5794	2.91966	8.16926
						chr1:170588501-170591000-[AC+Y]	1	6.0092	8.06466	8.22509
						chr1:170588501-170591000-[AC+Y]	2	3.97711	7.0906	6.5354
						chr1:170643001-170651500-[AC+O+Y]	1	26.348	34.2748	34.2164
						chr1:170643001-170651500-[AC+O+Y]	2	25.8512	32.5334	33.9024
						chr1:170654501-170666500-[AC+O+Y]	1	25.8858	30.5785	33.8874
						chr1:170654501-170666500-[AC+O+Y]	2	21.8741	26.694	28.5924
						chr1:170673001-170675500-[AC+Y]	1	4.16021	7.72863	8.8831
						chr1:170673001-170675500-[AC+Y]	2	6.36337	7.5077	4.90155
						chr1:170692001-170704500-[AC+O+Y]	1	36.9797	38.3071	44.7445
						chr1:170692001-170704500-[AC+O+Y]	2	34.2031	37.9556	44.9309
						chr1:170740501-170743500-[AC+O+Y]	1	9.70716	8.40068	7.89608
						chr1:170740501-170743500-[AC+O+Y]	2	5.56795	9.59317	6.12694
						chr1:170766501-170774000-[AC+Y]	1	13.8674	15.1212	15.1342
						chr1:170766501-170774000-[AC+Y]	2	7.95421	12.5128	17.9724
						chr1:170852501-170856500-[AC+O+Y]	1	7.85818	12.097	10.8571
						chr1:170852501-170856500-[AC+O+Y]	2	8.35192	7.92479	8.57772
						chr1:170861001-170870500-[AC+O+Y]	1	18.9521	23.1859	25.6623
						chr1:170861001-170870500-[AC+O+Y]	2	18.6924	21.2718	22.8739
						chr1:170883001-170886500-[AC+O+Y]	1	13.4051	19.8256	15.1342
						chr1:170883001-170886500-[AC+O+Y]	2	11.1359	17.1009	15.93
						chr1:170906501-170916000-[AC+O+Y]	1	22.65	28.5623	28.2943
						chr1:170906501-170916000-[AC+O+Y]	2	23.8626	26.2769	27.7755
						chr1:17096001-17099500-[AC+O+Y]	1	9.70716	10.7529	14.8052
						chr1:17096001-17099500-[AC+O+Y]	2	11.9313	12.5128	17.1554
						chr1:170996001-170999500-[AC+O+Y]	1	6.93369	13.4411	13.1601
						chr1:170996001-170999500-[AC+O+Y]	2	11.1359	12.0957	10.2116
						chr1:171018001-171020500-[AC+O+Y]	1	6.0092	6.38452	9.87011
						chr1:171018001-171020500-[AC+O+Y]	2	5.56795	3.75385	5.71848
						chr1:171032001-171037500-[AC+O+Y]	1	13.4051	12.433	13.4891
						chr1:171032001-171037500-[AC+O+Y]	2	7.5565	12.0957	12.2539
						chr1:171110501-171124000-[AC+O+Y]	1	33.7439	37.299	34.5454
						chr1:171110501-171124000-[AC+O+Y]	2	34.6008	35.453	33.9024
						chr1:171148501-171152000-[AC+O+Y]	1	11.0939	18.1455	10.5281
						chr1:171148501-171152000-[AC+O+Y]	2	13.9199	12.9299	14.7047
						chr1:171188001-171196500-[AC+O+Y]	1	20.3388	17.1374	35.5324
						chr1:171188001-171196500-[AC+O+Y]	2	15.113	22.5231	22.4655
						chr1:171220501-171224500-[AC+O+Y]	1	7.39593	13.7771	13.8181
						chr1:171220501-171224500-[AC+O+Y]	2	9.14734	15.8496	12.2539
						chr1:171232001-171235500-[AC+O+Y]	1	10.6317	7.3926	15.1342
						chr1:171232001-171235500-[AC+O+Y]	2	8.35192	12.0957	10.62
						chr1:171238501-171273500-[AC+O+Y]	1	79.9685	110.889	115.151
						chr1:171238501-171273500-[AC+O+Y]	2	79.1444	99.6856	97.6226
						chr1:171275501-171296000-[AC+O+Y]	1	47.6113	58.1327	55.9306
						chr1:171275501-171296000-[AC+O+Y]	2	38.1802	48.8	52.2832
						chr1:171322501-171334500-[AC+O+Y]	1	28.197	33.9388	33.5584
						chr1:171322501-171334500-[AC+O+Y]	2	29.0329	35.8701	39.2124
						chr1:171342001-171350500-[AC+O+Y]	1	18.4898	26.2101	25.6623
						chr1:171342001-171350500-[AC+O+Y]	2	16.7038	25.4428	24.5078
						chr1:171356501-171363000-[AC+Y]	1	8.78267	18.4815	18.0952
						chr1:171356501-171363000-[AC+Y]	2	13.9199	17.518	19.6062
						chr1:171372001-171381500-[AC+O+Y]	1	33.7439	27.5542	34.5454
						chr1:171372001-171381500-[AC+O+Y]	2	18.6924	27.9453	27.367
						chr1:171410501-171413500-[AC+O+Y]	1	13.8674	18.8175	17.1082
						chr1:171410501-171413500-[AC+O+Y]	2	13.9199	11.2615	16.3385
						chr1:171501001-171505000-[AC+O+Y]	1	12.4806	20.1616	18.7532
						chr1:171501001-171505000-[AC+O+Y]	2	16.7038	16.6838	18.3808
						chr1:172025001-172028500-[AC+O+Y]	1	9.70716	12.433	16.7792
						chr1:172025001-172028500-[AC+O+Y]	2	10.3405	16.2667	13.0708
						chr1:172081001-172087000-[AC+O+Y]	1	18.4898	26.5462	25.3333
						chr1:172081001-172087000-[AC+O+Y]	2	19.0901	23.3573	28.5924
						chr1:172125001-172130000-[AC+O+Y]	1	9.70716	8.73671	17.7662
						chr1:172125001-172130000-[AC+O+Y]	2	14.3176	17.1009	13.0708
						chr1:172132001-172135000-[AC+O+Y]	1	7.39593	3.36027	9.5411
						chr1:172132001-172135000-[AC+O+Y]	2	4.37482	10.4274	8.57772
						chr1:172146501-172151500-[AC+O+Y]	1	18.0276	20.4977	19.0822
						chr1:172146501-172151500-[AC+O+Y]	2	15.9084	20.0205	24.0993
						chr1:172199501-172208500-[AC+O+Y]	1	28.197	33.2667	45.7315
						chr1:172199501-172208500-[AC+O+Y]	2	27.442	37.9556	33.0855
						chr1:172216001-172222500-[Y]	1	10.6317	11.4249	14.8052
						chr1:172216001-172222500-[Y]	2	8.74963	8.75898	16.3385
						chr1:172241501-172244500-[AC+O+Y]	1	10.6317	9.40877	12.8311
						chr1:172241501-172244500-[AC+O+Y]	2	9.54505	7.5077	8.16926
						chr1:172309001-172315500-[AC+O+Y]	1	30.046	36.963	35.2034
						chr1:172309001-172315500-[AC+O+Y]	2	28.2375	35.8701	28.5924
						chr1:172373001-172379500-[AC+O+Y]	1	13.8674	30.9145	25.0043
						chr1:172373001-172379500-[AC+O+Y]	2	19.4878	22.5231	28.1839
						chr1:172406001-172412500-[AC+O+Y]	1	12.0184	14.1131	12.5021
						chr1:172406001-172412500-[AC+O+Y]	2	12.329	10.4274	13.0708
						chr1:172481501-172483500-[AC+O+Y]	1	4.62246	6.04849	8.22509
						chr1:172481501-172483500-[AC+O+Y]	2	4.77253	2.50257	6.5354
						chr1:172488001-172539500-[AC+O+Y]	1	146.07	169.358	184.571
						chr1:172488001-172539500-[AC+O+Y]	2	133.233	157.662	171.554
						chr1:172548501-172553000-[AC+O+Y]	1	10.1694	9.07274	15.1342
						chr1:172548501-172553000-[AC+O+Y]	2	11.5336	9.59317	6.94387
						chr1:172560501-172571000-[AC+O+Y]	1	31.895	30.9145	36.8484
						chr1:172560501-172571000-[AC+O+Y]	2	21.4764	28.7795	26.5501
						chr1:172578501-172584000-[AC+O+Y]	1	13.4051	8.40068	13.1601
						chr1:172578501-172584000-[AC+O+Y]	2	12.329	10.8445	10.2116
						chr1:172631501-172636000-[AC+O+Y]	1	15.2541	18.8175	20.0692
						chr1:172631501-172636000-[AC+O+Y]	2	18.6924	20.4376	19.6062
						chr1:173765501-173768500-[AC+O+Y]	1	9.70716	12.097	6.90907
						chr1:173765501-173768500-[AC+O+Y]	2	5.17024	8.75898	11.437
						chr1:173801501-173804500-[Y]	1	7.85818	5.04041	8.8831
						chr1:173801501-173804500-[Y]	2	5.17024	7.92479	10.2116
						chr1:173877001-173881500-[Y]	1	9.24492	9.40877	9.2121
						chr1:173877001-173881500-[Y]	2	7.15879	13.347	14.2962
						chr1:173911001-173915000-[AC+O+Y]	1	15.2541	16.8014	12.8311
						chr1:173911001-173915000-[AC+O+Y]	2	12.7267	15.0154	8.57772
						chr1:174030001-174034000-[AC+O+Y]	1	14.3296	10.7529	11.5151
						chr1:174030001-174034000-[AC+O+Y]	2	9.94277	9.17608	10.2116
						chr1:174048501-174054500-[AC+Y]	1	6.93369	11.761	7.56708
						chr1:174048501-174054500-[AC+Y]	2	9.94277	12.0957	18.3808
						chr1:174621001-174626500-[AC+O+Y]	1	7.85818	10.0808	9.2121
						chr1:174621001-174626500-[AC+O+Y]	2	11.5336	15.8496	11.0285
						chr1:174640001-174658000-[AC+O+Y]	1	58.243	61.829	60.8657
						chr1:174640001-174658000-[AC+O+Y]	2	49.3161	66.318	58.0017
						chr1:174700501-174704500-[O+Y]	1	10.6317	6.72055	12.5021
						chr1:174700501-174704500-[O+Y]	2	7.15879	9.59317	11.8454
						chr1:174765501-174773500-[AC+O+Y]	1	18.0276	16.4653	17.7662
						chr1:174765501-174773500-[AC+O+Y]	2	14.7153	18.3522	23.2824
						chr1:174837501-174853000-[AC+O+Y]	1	31.895	42.3394	43.7575
						chr1:174837501-174853000-[AC+O+Y]	2	38.1802	41.2923	43.7055
						chr1:174867001-174901500-[AC+O+Y]	1	53.1583	78.9664	69.0907
						chr1:174867001-174901500-[AC+O+Y]	2	70.7925	73.4086	66.171
						chr1:174908501-174923500-[AC+O+Y]	1	28.197	46.0358	38.8224
						chr1:174908501-174923500-[AC+O+Y]	2	36.1917	32.9505	38.3955
						chr1:175027001-175035500-[Y]	1	16.6409	12.433	23.3593
						chr1:175027001-175035500-[Y]	2	13.5222	9.59317	21.6485
						chr1:175439501-175444000-[AC+O+Y]	1	7.39593	8.40068	8.8831
						chr1:175439501-175444000-[AC+O+Y]	2	13.1245	16.2667	13.4793
						chr1:175623001-175627000-[AC+O+Y]	1	22.1878	24.194	22.3722
						chr1:175623001-175627000-[AC+O+Y]	2	19.0901	21.2718	22.4655
						chr1:17568001-17572500-[AC+O+Y]	1	7.39593	14.1131	14.4762
						chr1:17568001-17572500-[AC+O+Y]	2	11.1359	12.9299	11.8454
						chr1:175691001-175694500-[AC+O+Y]	1	15.7164	23.5219	24.0173
						chr1:175691001-175694500-[AC+O+Y]	2	19.8855	22.106	22.8739
						chr1:175880001-175882500-[AC+O+Y]	1	12.4806	13.1051	10.5281
						chr1:175880001-175882500-[AC+O+Y]	2	8.35192	9.17608	13.4793
						chr1:17598501-17609500-[AC+O+Y]	1	37.9042	47.7159	48.0345
						chr1:17598501-17609500-[AC+O+Y]	2	34.6008	37.5385	49.424
						chr1:176793501-176836500-[AC+O+Y]	1	123.882	138.779	153.974
						chr1:176793501-176836500-[AC+O+Y]	2	116.529	135.556	150.723
						chr1:176846001-176853500-[AC+Y]	1	13.4051	13.4411	16.7792
						chr1:176846001-176853500-[AC+Y]	2	13.5222	22.9402	15.93
						chr1:176884001-176886500-[Y]	1	4.16021	5.37644	4.27705
						chr1:176884001-176886500-[Y]	2	4.37482	7.5077	6.5354
						chr1:177008001-177016500-[AC+O+Y]	1	22.1878	28.8984	33.8874
						chr1:177008001-177016500-[AC+O+Y]	2	23.4649	21.6889	28.5924
						chr1:177050001-177053000-[AC+Y]	1	6.0092	7.72863	7.56708
						chr1:177050001-177053000-[AC+Y]	2	3.5794	7.0906	8.57772
						chr1:177247501-177252500-[AC+Y]	1	9.70716	9.74479	15.1342
						chr1:177247501-177252500-[AC+Y]	2	9.14734	12.9299	12.2539
						chr1:177254001-177262000-[AC+O+Y]	1	29.1215	31.5866	35.5324
						chr1:177254001-177262000-[AC+O+Y]	2	27.0443	30.4479	38.3955
						chr1:17726501-17729500-[AC+Y]	1	4.16021	8.06466	9.2121
						chr1:17726501-17729500-[AC+Y]	2	5.56795	5.00513	9.39464
						chr1:177321501-177324000-[AC+Y]	1	6.0092	7.05657	8.55409
						chr1:177321501-177324000-[AC+Y]	2	3.18168	7.0906	6.94387
						chr1:177333001-177341500-[AC+O+Y]	1	16.6409	15.4573	25.0043
						chr1:177333001-177341500-[AC+O+Y]	2	16.3061	17.9351	27.7755
						chr1:177440501-177447500-[AC+O+Y]	1	19.4143	29.2344	26.9783
						chr1:177440501-177447500-[AC+O+Y]	2	23.8626	22.5231	28.1839
						chr1:177555001-177564500-[O+Y]	1	21.7256	17.8095	24.6753
						chr1:177555001-177564500-[O+Y]	2	15.113	16.2667	22.4655
						chr1:177620001-177625500-[AC+O+Y]	1	16.6409	11.0889	18.0952
						chr1:177620001-177625500-[AC+O+Y]	2	12.329	16.2667	7.76079
						chr1:177648001-177650500-[O+Y]	1	8.32043	5.37644	7.89608
						chr1:177648001-177650500-[O+Y]	2	5.17024	6.67351	5.71848
						chr1:177699501-177720000-[AC+O+Y]	1	59.1675	66.5334	70.4068
						chr1:177699501-177720000-[AC+O+Y]	2	56.8726	66.7351	68.6217
						chr1:177727001-177730500-[AC+Y]	1	9.70716	7.05657	9.5411
						chr1:177727001-177730500-[AC+Y]	2	7.15879	9.17608	7.76079
						chr1:177790501-177798000-[AC+O+Y]	1	23.1123	30.5785	32.2423
						chr1:177790501-177798000-[AC+O+Y]	2	26.2489	33.7846	27.367
						chr1:177982501-177985000-[AC+O+Y]	1	6.47144	7.3926	5.59306
						chr1:177982501-177985000-[AC+O+Y]	2	7.5565	10.0103	4.49309
						chr1:178186501-178192500-[AC+O+Y]	1	17.1031	23.1859	20.3982
						chr1:178186501-178192500-[AC+O+Y]	2	15.9084	21.2718	24.0993
						chr1:178197001-178202500-[O+Y]	1	7.85818	10.7529	12.1731
						chr1:178197001-178202500-[O+Y]	2	12.7267	10.0103	10.2116
						chr1:178203501-178211500-[AC+O+Y]	1	13.8674	15.1212	22.7012
						chr1:178203501-178211500-[AC+O+Y]	2	12.329	15.0154	22.057
						chr1:178215001-178223000-[AC+O+Y]	1	26.348	28.8984	27.9653
						chr1:178215001-178223000-[AC+O+Y]	2	23.0672	24.1915	25.7332
						chr1:178274501-178278000-[AC+O+Y]	1	11.0939	10.7529	13.8181
						chr1:178274501-178278000-[AC+O+Y]	2	11.5336	9.17608	14.2962
						chr1:178315501-178344000-[AC+O+Y]	1	73.4971	82.3267	85.2119
						chr1:178315501-178344000-[AC+O+Y]	2	66.8154	84.2531	87.0026
						chr1:178367501-178371000-[AC+O+Y]	1	9.70716	13.4411	16.7792
						chr1:178367501-178371000-[AC+O+Y]	2	15.113	11.6786	10.2116
						chr1:178399501-178408500-[AC+O+Y]	1	22.1878	23.8579	39.4804
						chr1:178399501-178408500-[AC+O+Y]	2	23.8626	27.9453	27.7755
						chr1:178527001-178531500-[AC+O+Y]	1	21.7256	32.5947	32.9004
						chr1:178527001-178531500-[AC+O+Y]	2	20.681	32.5334	30.2262
						chr1:178933001-178938500-[O+Y]	1	9.24492	10.7529	16.1212
						chr1:178933001-178938500-[O+Y]	2	12.329	7.5077	17.9724
						chr1:178996001-179004500-[AC+O+Y]	1	23.1123	18.4815	28.6233
						chr1:178996001-179004500-[AC+O+Y]	2	16.7038	30.0308	17.5639
						chr1:179039501-179063500-[AC+O+Y]	1	71.1859	66.5334	79.6189
						chr1:179039501-179063500-[AC+O+Y]	2	58.4635	76.7454	64.1287
						chr1:179139001-179144500-[AC+Y]	1	11.5561	15.1212	13.4891
						chr1:179139001-179144500-[AC+Y]	2	7.5565	14.5983	17.9724
						chr1:179359501-179365500-[AC+Y]	1	14.3296	12.769	13.1601
						chr1:179359501-179365500-[AC+Y]	2	7.5565	10.4274	13.8877
						chr1:179475001-179479500-[AC+O+Y]	1	11.5561	8.40068	9.5411
						chr1:179475001-179479500-[AC+O+Y]	2	11.1359	11.2615	11.437
						chr1:179516501-179518500-[AC+O+Y]	1	6.47144	6.38452	7.56708
						chr1:179516501-179518500-[AC+O+Y]	2	6.36337	5.83932	10.62
						chr1:179543001-179565000-[AC+O+Y]	1	36.5174	48.724	51.3246
						chr1:179543001-179565000-[AC+O+Y]	2	44.9413	41.7094	52.2832
						chr1:179565501-179577000-[AC+O+Y]	1	23.1123	24.866	27.3073
						chr1:179565501-179577000-[AC+O+Y]	2	19.4878	22.106	22.8739
						chr1:179667001-179670000-[AC+O+Y]	1	9.70716	15.7933	14.1472
						chr1:179667001-179670000-[AC+O+Y]	2	8.74963	8.75898	16.747
						chr1:179800001-179805000-[AC+O+Y]	1	10.1694	19.1536	16.7792
						chr1:179800001-179805000-[AC+O+Y]	2	17.4993	15.4325	8.57772
						chr1:179842501-179850000-[AC+O+Y]	1	14.3296	14.7852	21.7142
						chr1:179842501-179850000-[AC+O+Y]	2	19.4878	14.5983	14.2962
						chr1:179858501-179867500-[AC+Y]	1	16.6409	18.1455	25.3333
						chr1:179858501-179867500-[AC+Y]	2	15.5107	19.6034	17.9724
						chr1:179873501-179878500-[AC+O+Y]	1	12.4806	10.0808	14.8052
						chr1:179873501-179878500-[AC+O+Y]	2	6.76108	13.347	12.2539
						chr1:179881001-179893500-[AC+O+Y]	1	24.499	29.9064	35.5324
						chr1:179881001-179893500-[AC+O+Y]	2	20.681	31.6992	32.2686
						chr1:179912501-179919500-[AC+O+Y]	1	12.9429	10.7529	18.0952
						chr1:179912501-179919500-[AC+O+Y]	2	14.7153	17.518	15.93
						chr1:179939501-179947500-[AC+Y]	1	23.1123	16.4653	15.4632
						chr1:179939501-179947500-[AC+Y]	2	15.113	13.7641	16.747
						chr1:179956001-179984500-[AC+O+Y]	1	48.9981	78.9664	74.0258
						chr1:179956001-179984500-[AC+O+Y]	2	58.4635	83.4189	70.2556
						chr1:180190001-180196500-[AC+O+Y]	1	11.5561	15.7933	22.0432
						chr1:180190001-180196500-[AC+O+Y]	2	21.0787	20.8547	17.5639
						chr1:180249001-180257500-[AC+O+Y]	1	22.65	24.866	32.5714
						chr1:180249001-180257500-[AC+O+Y]	2	15.9084	26.694	18.3808
						chr1:180283001-180285500-[O+Y]	1	7.39593	4.70438	8.8831
						chr1:180283001-180285500-[O+Y]	2	6.36337	3.33675	6.5354
						chr1:180328501-180335500-[AC+O+Y]	1	15.2541	26.2101	30.9263
						chr1:180328501-180335500-[AC+O+Y]	2	22.2718	23.7744	27.7755
						chr1:180343001-180346500-[AC+Y]	1	7.39593	7.05657	14.4762
						chr1:180343001-180346500-[AC+Y]	2	4.37482	11.6786	7.35233
						chr1:180362501-180372000-[AC+O+Y]	1	24.499	30.9145	39.4804
						chr1:180362501-180372000-[AC+O+Y]	2	22.2718	28.7795	23.6908
						chr1:180382001-180395000-[AC+O+Y]	1	36.0552	40.6593	56.9176
						chr1:180382001-180395000-[AC+O+Y]	2	32.6123	41.2923	40.0294
						chr1:180400501-180411000-[AC+O+Y]	1	27.7348	28.8984	37.5064
						chr1:180400501-180411000-[AC+O+Y]	2	30.226	30.4479	30.2262
						chr1:180417001-180435000-[AC+Y]	1	23.1123	26.5462	38.4934
						chr1:180417001-180435000-[AC+Y]	2	22.6695	34.2017	34.3109
						chr1:180466501-180469500-[AC+O+Y]	1	4.62246	8.06466	9.5411
						chr1:180466501-180469500-[AC+O+Y]	2	7.15879	6.25642	4.08463
						chr1:180567501-180571500-[AC+O+Y]	1	15.2541	15.7933	10.1991
						chr1:180567501-180571500-[AC+O+Y]	2	9.54505	16.2667	14.7047
						chr1:180639501-180643000-[AC+O+Y]	1	11.5561	15.1212	14.1472
						chr1:180639501-180643000-[AC+O+Y]	2	8.74963	14.5983	8.57772
						chr1:180724501-180731000-[AC+O+Y]	1	18.0276	27.2182	31.9133
						chr1:180724501-180731000-[AC+O+Y]	2	15.9084	17.518	27.367
						chr1:180767001-180769500-[AC+Y]	1	6.47144	6.72055	5.59306
						chr1:180767001-180769500-[AC+Y]	2	5.96566	6.25642	9.39464
						chr1:180775501-180779500-[AC+O+Y]	1	8.78267	16.8014	16.4502
						chr1:180775501-180779500-[AC+O+Y]	2	13.5222	13.7641	14.7047
						chr1:180792001-180795500-[AC+Y]	1	6.93369	9.74479	11.8441
						chr1:180792001-180795500-[AC+Y]	2	5.17024	7.0906	10.2116
						chr1:180809001-180815500-[AC+O+Y]	1	12.0184	24.53	25.0043
						chr1:180809001-180815500-[AC+O+Y]	2	16.7038	17.1009	20.4231
						chr1:180847001-180853500-[AC+O+Y]	1	18.4898	22.1778	19.4112
						chr1:180847001-180853500-[AC+O+Y]	2	16.7038	18.3522	17.5639
						chr1:180903001-180906500-[AC+O+Y]	1	8.32043	11.0889	12.5021
						chr1:180903001-180906500-[AC+O+Y]	2	9.54505	9.17608	9.80311
						chr1:180910001-180915500-[AC+O+Y]	1	10.1694	12.433	13.1601
						chr1:180910001-180915500-[AC+O+Y]	2	6.76108	14.5983	11.8454
						chr1:180940501-180947500-[AC+O+Y]	1	23.5745	33.6027	30.5973
						chr1:180940501-180947500-[AC+O+Y]	2	28.2375	31.6992	31.0432
						chr1:180965501-180970000-[AC+Y]	1	4.62246	8.73671	9.2121
						chr1:180965501-180970000-[AC+Y]	2	5.56795	10.8445	9.80311
						chr1:181008501-181018000-[AC+O+Y]	1	35.5929	35.9549	42.1125
						chr1:181008501-181018000-[AC+O+Y]	2	29.4306	31.2821	39.2124
						chr1:181142501-181153000-[AC+O+Y]	1	23.5745	28.2263	30.2683
						chr1:181142501-181153000-[AC+O+Y]	2	22.2718	28.7795	23.2824
						chr1:181208501-181214500-[AC+O+Y]	1	18.4898	24.53	17.4372
						chr1:181208501-181214500-[AC+O+Y]	2	21.0787	20.4376	21.6485
						chr1:181229501-181235500-[Y]	1	14.7919	12.097	13.8181
						chr1:181229501-181235500-[Y]	2	10.3405	12.5128	15.5216
						chr1:181245501-181248000-[AC+O+Y]	1	4.62246	4.70438	7.56708
						chr1:181245501-181248000-[AC+O+Y]	2	7.15879	9.17608	9.80311
						chr1:181253501-181258500-[AC+O+Y]	1	12.0184	14.7852	20.7272
						chr1:181253501-181258500-[AC+O+Y]	2	9.94277	12.5128	15.5216
						chr1:181416001-181421500-[AC+O+Y]	1	11.5561	8.73671	11.8441
						chr1:181416001-181421500-[AC+O+Y]	2	12.329	15.0154	13.0708
						chr1:181445501-181449000-[AC+Y]	1	7.85818	10.7529	14.1472
						chr1:181445501-181449000-[AC+Y]	2	7.15879	7.92479	11.8454
						chr1:181550501-181554000-[AC+O+Y]	1	9.24492	11.761	10.1991
						chr1:181550501-181554000-[AC+O+Y]	2	8.35192	7.5077	8.16926
						chr1:181839001-181844500-[AC+O+Y]	1	18.4898	21.8418	23.3593
						chr1:181839001-181844500-[AC+O+Y]	2	17.4993	18.3522	22.4655
						chr1:182016001-182030500-[AC+O+Y]	1	33.2817	38.6431	49.6795
						chr1:182016001-182030500-[AC+O+Y]	2	30.6237	35.0359	34.3109
						chr1:182046501-182076000-[AC+O+Y]	1	74.4216	78.2944	78.3028
						chr1:182046501-182076000-[AC+O+Y]	2	60.452	69.6548	69.4387
						chr1:182082501-182116000-[AC+O+Y]	1	74.8838	80.3105	110.216
						chr1:182082501-182116000-[AC+O+Y]	2	73.9742	95.5146	93.1295
						chr1:182124001-182127000-[AC+Y]	1	6.0092	6.72055	10.5281
						chr1:182124001-182127000-[AC+Y]	2	5.96566	7.0906	6.94387
						chr1:182279501-182283500-[AC+O+Y]	1	12.4806	15.1212	17.7662
						chr1:182279501-182283500-[AC+O+Y]	2	12.329	16.2667	19.1978
						chr1:182337001-182342500-[AC+O+Y]	1	14.7919	14.7852	13.4891
						chr1:182337001-182342500-[AC+O+Y]	2	13.9199	19.1863	10.62
						chr1:182367001-182371000-[AC+O+Y]	1	9.70716	9.07274	18.4242
						chr1:182367001-182371000-[AC+O+Y]	2	11.5336	14.5983	15.93
						chr1:182408001-182414500-[AC+O+Y]	1	17.5653	19.1536	24.6753
						chr1:182408001-182414500-[AC+O+Y]	2	16.7038	20.4376	20.0147
						chr1:182459001-182463000-[AC+O+Y]	1	8.32043	10.4168	13.1601
						chr1:182459001-182463000-[AC+O+Y]	2	8.35192	10.8445	7.35233
						chr1:182489501-182531000-[AC+O+Y]	1	96.1471	127.354	137.852
						chr1:182489501-182531000-[AC+O+Y]	2	105.393	115.535	116.82
						chr1:182560001-182565000-[AC+O+Y]	1	7.39593	9.74479	10.5281
						chr1:182560001-182565000-[AC+O+Y]	2	9.14734	9.17608	12.6623
						chr1:182791501-182794000-[AC+O+Y]	1	6.0092	7.05657	6.90907
						chr1:182791501-182794000-[AC+O+Y]	2	7.15879	7.92479	3.67616
						chr1:182906001-182909500-[AC+Y]	1	7.85818	10.0808	7.89608
						chr1:182906001-182909500-[AC+Y]	2	5.56795	7.0906	7.35233
						chr1:182951501-182961000-[AC+O+Y]	1	22.1878	30.2425	39.8094
						chr1:182951501-182961000-[AC+O+Y]	2	26.6466	21.6889	26.5501
						chr1:182982001-182990000-[AC+O+Y]	1	16.1786	16.8014	16.7792
						chr1:182982001-182990000-[AC+O+Y]	2	12.329	18.7692	25.3247
						chr1:183111501-183160500-[AC+O+Y]	1	114.637	121.306	155.948
						chr1:183111501-183160500-[AC+O+Y]	2	102.609	119.289	130.708
						chr1:183187001-183196000-[AC+Y]	1	16.6409	15.7933	18.7532
						chr1:183187001-183196000-[AC+Y]	2	10.3405	18.3522	15.1131
						chr1:183212501-183222500-[AC+O+Y]	1	21.2633	24.53	21.0562
						chr1:183212501-183222500-[AC+O+Y]	2	25.8512	25.0257	27.367
						chr1:183295001-183301000-[AC+O+Y]	1	21.7256	28.2263	26.3203
						chr1:183295001-183301000-[AC+O+Y]	2	26.2489	27.1111	26.1416
						chr1:183344001-183351500-[AC+O+Y]	1	14.7919	22.8499	21.3852
						chr1:183344001-183351500-[AC+O+Y]	2	19.4878	24.1915	16.747
						chr1:183366001-183371000-[AC+O+Y]	1	15.2541	13.4411	17.1082
						chr1:183366001-183371000-[AC+O+Y]	2	18.6924	14.5983	17.1554
						chr1:183435501-183443500-[AC+O+Y]	1	15.2541	23.1859	18.7532
						chr1:183435501-183443500-[AC+O+Y]	2	12.7267	25.4428	20.8316
						chr1:183510001-183513500-[AC+O+Y]	1	10.6317	9.07274	10.8571
						chr1:183510001-183513500-[AC+O+Y]	2	10.3405	8.34189	11.437
						chr1:183571501-183576000-[AC+O+Y]	1	12.0184	9.74479	18.4242
						chr1:183571501-183576000-[AC+O+Y]	2	9.94277	12.5128	10.62
						chr1:183669001-183673500-[AC+O+Y]	1	13.4051	8.40068	13.1601
						chr1:183669001-183673500-[AC+O+Y]	2	5.56795	13.7641	12.2539
						chr1:183904001-183907000-[AC+O+Y]	1	8.32043	6.38452	8.8831
						chr1:183904001-183907000-[AC+O+Y]	2	7.15879	6.67351	7.76079
						chr1:183912501-183923500-[AC+Y]	1	20.3388	24.53	26.3203
						chr1:183912501-183923500-[AC+Y]	2	19.4878	22.9402	23.6908
						chr1:183933001-183943000-[AC+O+Y]	1	18.9521	22.5138	20.3982
						chr1:183933001-183943000-[AC+O+Y]	2	15.9084	19.1863	18.7893
						chr1:184032001-184054500-[AC+O+Y]	1	56.394	71.9099	82.2509
						chr1:184032001-184054500-[AC+O+Y]	2	69.5994	74.2428	70.2556
						chr1:184054501-184055000-[Y]	1	0	1.00808	1.64502
						chr1:184054501-184055000-[Y]	2	0	0.417094	0.816926
						chr1:184057001-184067000-[AC+O+Y]	1	16.6409	17.4734	22.0432
						chr1:184057001-184067000-[AC+O+Y]	2	15.5107	23.3573	20.8316
						chr1:184074501-184086000-[AC+O+Y]	1	24.0368	23.8579	27.3073
						chr1:184074501-184086000-[AC+O+Y]	2	25.8512	30.4479	24.5078
						chr1:184137501-184143000-[AC+O+Y]	1	11.5561	10.0808	12.8311
						chr1:184137501-184143000-[AC+O+Y]	2	13.5222	11.2615	11.437
						chr1:184241001-184248500-[AC+Y]	1	15.2541	13.1051	16.1212
						chr1:184241001-184248500-[AC+Y]	2	16.3061	18.7692	12.6623
						chr1:184394001-184400500-[Y]	1	10.6317	12.097	14.8052
						chr1:184394001-184400500-[Y]	2	11.1359	10.8445	15.1131
						chr1:184446001-184457000-[AC+Y]	1	18.0276	21.8418	26.6493
						chr1:184446001-184457000-[AC+Y]	2	20.681	14.5983	17.5639
						chr1:184513501-184521500-[AC+O+Y]	1	18.0276	22.1778	23.0302
						chr1:184513501-184521500-[AC+O+Y]	2	14.3176	29.6137	21.2401
						chr1:184528501-184540000-[AC+O+Y]	1	27.7348	30.2425	28.6233
						chr1:184528501-184540000-[AC+O+Y]	2	22.2718	31.6992	32.2686
						chr1:184658501-184665500-[AC+O+Y]	1	19.4143	15.1212	24.3463
						chr1:184658501-184665500-[AC+O+Y]	2	14.7153	18.7692	20.4231
						chr1:184724001-184739000-[AC+O+Y]	1	32.8195	40.9953	36.8484
						chr1:184724001-184739000-[AC+O+Y]	2	35.794	38.3727	39.2124
						chr1:184778501-184784000-[AC+Y]	1	10.6317	16.8014	13.4891
						chr1:184778501-184784000-[AC+Y]	2	11.5336	12.9299	15.1131
						chr1:184807001-184812000-[AC+O+Y]	1	13.8674	10.7529	10.5281
						chr1:184807001-184812000-[AC+O+Y]	2	7.5565	13.7641	8.16926
						chr1:184822501-184825500-[AC+O+Y]	1	9.70716	8.06466	6.25107
						chr1:184822501-184825500-[AC+O+Y]	2	7.95421	7.92479	4.90155
						chr1:184843001-184847500-[AC+O+Y]	1	15.2541	16.8014	14.4762
						chr1:184843001-184847500-[AC+O+Y]	2	11.5336	14.1812	18.7893
						chr1:184852001-184854500-[AC+Y]	1	3.69797	5.04041	7.23808
						chr1:184852001-184854500-[AC+Y]	2	7.15879	8.75898	6.5354
						chr1:184998001-185001500-[Y]	1	6.0092	7.72863	9.5411
						chr1:184998001-185001500-[Y]	2	4.77253	9.17608	8.57772
						chr1:185047001-185052000-[O+Y]	1	7.39593	10.7529	12.8311
						chr1:185047001-185052000-[O+Y]	2	10.7382	9.17608	12.2539
						chr1:185201501-185211500-[AC+O+Y]	1	20.3388	34.6108	36.8484
						chr1:185201501-185211500-[AC+O+Y]	2	26.6466	29.1966	31.8601
						chr1:185216001-185219500-[AC+O+Y]	1	5.54695	9.07274	11.5151
						chr1:185216001-185219500-[AC+O+Y]	2	7.95421	8.75898	8.16926
						chr1:185327501-185337000-[AC+O+Y]	1	27.7348	25.8741	25.3333
						chr1:185327501-185337000-[AC+O+Y]	2	26.6466	27.1111	26.1416
						chr1:185360501-185367500-[AC+O+Y]	1	14.7919	19.1536	18.0952
						chr1:185360501-185367500-[AC+O+Y]	2	19.0901	17.518	18.7893
						chr1:185534501-185538500-[AC+Y]	1	8.32043	8.06466	10.1991
						chr1:185534501-185538500-[AC+Y]	2	8.35192	5.83932	9.80311
						chr1:185761501-185766500-[AC+O+Y]	1	8.78267	8.73671	12.1731
						chr1:185761501-185766500-[AC+O+Y]	2	6.76108	11.2615	7.35233
						chr1:185770501-185777000-[AC+O+Y]	1	20.8011	14.1131	22.3722
						chr1:185770501-185777000-[AC+O+Y]	2	15.5107	19.6034	20.0147
						chr1:185863501-185871500-[AC+O+Y]	1	14.3296	23.8579	16.4502
						chr1:185863501-185871500-[AC+O+Y]	2	17.4993	17.9351	15.93
						chr1:186012001-186019000-[AC+O+Y]	1	24.9613	23.1859	24.6753
						chr1:186012001-186019000-[AC+O+Y]	2	15.9084	19.1863	23.6908
						chr1:186115501-186121500-[AC+O+Y]	1	18.0276	18.4815	18.7532
						chr1:186115501-186121500-[AC+O+Y]	2	9.14734	20.8547	16.3385
						chr1:186162001-186166500-[AC+O+Y]	1	11.5561	11.0889	12.5021
						chr1:186162001-186166500-[AC+O+Y]	2	10.3405	12.9299	9.39464
						chr1:186182001-186185500-[AC+O+Y]	1	11.0939	7.72863	10.8571
						chr1:186182001-186185500-[AC+O+Y]	2	8.35192	10.4274	8.98618
						chr1:186260501-186266000-[AC+Y]	1	10.1694	11.4249	21.0562
						chr1:186260501-186266000-[AC+Y]	2	10.7382	19.1863	11.0285
						chr1:186347001-186350000-[Y]	1	5.54695	6.38452	10.8571
						chr1:186347001-186350000-[Y]	2	7.15879	8.34189	8.57772
						chr1:186378501-186381500-[AC+Y]	1	6.93369	5.37644	7.23808
						chr1:186378501-186381500-[AC+Y]	2	7.5565	6.25642	5.31002
						chr1:186407001-186420500-[AC+O+Y]	1	26.8103	25.5381	38.4934
						chr1:186407001-186420500-[AC+O+Y]	2	24.2603	32.9505	33.4939
						chr1:186442001-186463000-[AC+O+Y]	1	51.7715	52.0842	60.2076
						chr1:186442001-186463000-[AC+O+Y]	2	37.3848	52.971	51.0578
						chr1:186477501-186484500-[AC+O+Y]	1	9.70716	19.1536	24.0173
						chr1:186477501-186484500-[AC+O+Y]	2	13.1245	13.347	17.5639
						chr1:186526501-186530000-[Y]	1	7.85818	6.72055	12.8311
						chr1:186526501-186530000-[Y]	2	4.37482	5.83932	9.80311
						chr1:186565501-186590500-[AC+O+Y]	1	73.4971	79.6385	97.056
						chr1:186565501-186590500-[AC+O+Y]	2	58.0658	95.5146	81.6926
						chr1:186601001-186619500-[AC+O+Y]	1	45.3001	39.6512	56.2596
						chr1:186601001-186619500-[AC+O+Y]	2	32.2146	43.3778	48.6071
						chr1:186626001-186632000-[AC+O+Y]	1	11.0939	13.7771	15.4632
						chr1:186626001-186632000-[AC+O+Y]	2	8.74963	13.7641	6.94387
						chr1:186672001-186708500-[AC+O+Y]	1	79.5063	100.808	121.402
						chr1:186672001-186708500-[AC+O+Y]	2	83.1215	108.862	100.89
						chr1:186718001-186727000-[AC+O+Y]	1	14.3296	14.1131	23.6883
						chr1:186718001-186727000-[AC+O+Y]	2	14.3176	19.6034	12.2539
						chr1:186747501-186750500-[AC+Y]	1	3.69797	12.769	10.1991
						chr1:186747501-186750500-[AC+Y]	2	8.74963	10.0103	11.8454
						chr1:187214001-187220000-[AC+O+Y]	1	16.1786	17.4734	20.0692
						chr1:187214001-187220000-[AC+O+Y]	2	19.4878	22.5231	18.3808
						chr1:187225001-187231500-[O+Y]	1	17.5653	13.1051	14.8052
						chr1:187225001-187231500-[O+Y]	2	17.1016	12.0957	17.1554
						chr1:187292501-187296000-[AC+O+Y]	1	8.78267	13.7771	16.1212
						chr1:187292501-187296000-[AC+O+Y]	2	9.94277	10.8445	10.62
						chr1:187487001-187489500-[AC+O+Y]	1	7.39593	7.05657	8.22509
						chr1:187487001-187489500-[AC+O+Y]	2	5.17024	7.92479	9.80311
						chr1:187907501-187913500-[AC+O+Y]	1	18.0276	17.8095	15.1342
						chr1:187907501-187913500-[AC+O+Y]	2	10.3405	16.6838	11.0285
						chr1:188077001-188080500-[AC+O+Y]	1	6.0092	8.06466	8.55409
						chr1:188077001-188080500-[AC+O+Y]	2	8.74963	7.92479	8.16926
						chr1:188242001-188245500-[AC+Y]	1	6.47144	7.05657	7.89608
						chr1:188242001-188245500-[AC+Y]	2	3.5794	6.67351	9.80311
						chr1:188353501-188357000-[AC+O+Y]	1	11.0939	8.06466	12.8311
						chr1:188353501-188357000-[AC+O+Y]	2	5.96566	6.67351	10.62
						chr1:188858001-188861000-[AC+O+Y]	1	6.93369	6.72055	8.55409
						chr1:188858001-188861000-[AC+O+Y]	2	6.36337	6.25642	8.57772
						chr1:189002001-189009000-[AC+O+Y]	1	18.4898	25.5381	21.7142
						chr1:189002001-189009000-[AC+O+Y]	2	16.7038	19.1863	19.1978
						chr1:189213001-189217500-[AC+O+Y]	1	16.1786	17.8095	25.3333
						chr1:189213001-189217500-[AC+O+Y]	2	13.5222	17.9351	22.057
						chr1:189341001-189345500-[AC+O+Y]	1	14.3296	19.8256	20.3982
						chr1:189341001-189345500-[AC+O+Y]	2	15.113	12.9299	20.0147
						chr1:189359501-189363500-[Y]	1	10.6317	9.07274	12.1731
						chr1:189359501-189363500-[Y]	2	5.17024	5.42223	6.12694
						chr1:189398001-189407500-[AC+O+Y]	1	24.0368	28.8984	22.3722
						chr1:189398001-189407500-[AC+O+Y]	2	26.2489	32.9505	24.5078
						chr1:189428501-189433000-[AC+O+Y]	1	12.9429	8.73671	15.1342
						chr1:189428501-189433000-[AC+O+Y]	2	10.3405	8.75898	15.1131
						chr1:189565001-189571500-[AC+O+Y]	1	18.0276	12.433	18.4242
						chr1:189565001-189571500-[AC+O+Y]	2	11.1359	15.4325	16.3385
						chr1:189613001-189620000-[AC+Y]	1	12.0184	12.769	17.1082
						chr1:189613001-189620000-[AC+Y]	2	10.7382	15.8496	17.1554
						chr1:189674501-189681500-[Y]	1	12.4806	14.1131	14.1472
						chr1:189674501-189681500-[Y]	2	12.329	17.518	11.0285
						chr1:189686001-189689500-[AC+Y]	1	9.70716	13.4411	9.87011
						chr1:189686001-189689500-[AC+Y]	2	7.5565	9.59317	11.437
						chr1:189700501-189733000-[AC+O+Y]	1	92.4492	114.921	136.865
						chr1:189700501-189733000-[AC+O+Y]	2	84.3147	107.61	108.651
						chr1:189737001-189789000-[AC+O+Y]	1	128.967	140.459	158.251
						chr1:189737001-189789000-[AC+O+Y]	2	110.961	133.887	125.398
						chr1:189790501-189822500-[AC+O+Y]	1	84.591	96.4399	98.7011
						chr1:189790501-189822500-[AC+O+Y]	2	73.5765	84.2531	98.0311
						chr1:189851001-189854500-[AC+O+Y]	1	12.9429	12.769	15.4632
						chr1:189851001-189854500-[AC+O+Y]	2	8.74963	14.1812	11.437
						chr1:189858501-189884000-[AC+O+Y]	1	45.7623	64.5173	73.3678
						chr1:189858501-189884000-[AC+O+Y]	2	54.8841	58.3932	60.044
						chr1:189887001-189891500-[AC+O+Y]	1	14.3296	12.433	13.1601
						chr1:189887001-189891500-[AC+O+Y]	2	14.7153	14.1812	13.8877
						chr1:189907001-189928500-[AC+O+Y]	1	52.696	46.0358	81.9219
						chr1:189907001-189928500-[AC+O+Y]	2	49.7138	65.0667	62.4948
						chr1:190169001-190172000-[AC+O+Y]	1	9.24492	9.07274	10.1991
						chr1:190169001-190172000-[AC+O+Y]	2	7.95421	9.17608	11.8454
						chr1:190831501-190836500-[AC+O+Y]	1	9.24492	12.433	13.8181
						chr1:190831501-190836500-[AC+O+Y]	2	7.95421	10.8445	7.76079
						chr1:190894001-190904500-[AC+O+Y]	1	24.0368	25.5381	29.2813
						chr1:190894001-190904500-[AC+O+Y]	2	17.897	26.2769	34.3109
						chr1:190908501-190913000-[AC+O+Y]	1	12.4806	13.7771	20.0692
						chr1:190908501-190913000-[AC+O+Y]	2	13.1245	15.0154	15.93
						chr1:190926001-190931000-[AC+O+Y]	1	10.6317	18.8175	20.3982
						chr1:190926001-190931000-[AC+O+Y]	2	11.1359	15.8496	15.5216
						chr1:190976001-190980500-[AC+O+Y]	1	20.3388	21.5058	29.2813
						chr1:190976001-190980500-[AC+O+Y]	2	19.0901	23.7744	20.8316
						chr1:191023501-191027500-[AC+O+Y]	1	14.3296	25.5381	23.0302
						chr1:191023501-191027500-[AC+O+Y]	2	14.3176	16.2667	20.8316
						chr1:191061501-191064500-[AC+O+Y]	1	10.6317	11.4249	9.87011
						chr1:191061501-191064500-[AC+O+Y]	2	5.56795	7.92479	7.35233
						chr1:191072501-191079500-[AC+O+Y]	1	13.4051	11.4249	18.4242
						chr1:191072501-191079500-[AC+O+Y]	2	14.7153	12.9299	15.5216
						chr1:191097001-191100500-[AC+O+Y]	1	8.78267	11.4249	12.5021
						chr1:191097001-191100500-[AC+O+Y]	2	11.1359	7.92479	8.98618
						chr1:191179001-191191000-[AC+O+Y]	1	43.4511	41.3314	45.7315
						chr1:191179001-191191000-[AC+O+Y]	2	34.2031	43.7949	38.3955
						chr1:191215501-191232500-[AC+O+Y]	1	45.3001	50.0681	51.9826
						chr1:191215501-191232500-[AC+O+Y]	2	37.3848	55.8906	42.8886
						chr1:191255501-191260500-[AC+Y]	1	10.6317	13.7771	17.4372
						chr1:191255501-191260500-[AC+Y]	2	6.36337	12.0957	15.5216
						chr1:191265001-191271000-[AC+O+Y]	1	16.1786	11.761	15.7922
						chr1:191265001-191271000-[AC+O+Y]	2	9.14734	13.347	16.3385
						chr1:191275001-191283000-[AC+O+Y]	1	20.3388	18.8175	28.6233
						chr1:191275001-191283000-[AC+O+Y]	2	15.9084	15.0154	18.3808
						chr1:191290501-191300500-[AC+O+Y]	1	29.1215	40.6593	44.7445
						chr1:191290501-191300500-[AC+O+Y]	2	32.6123	33.7846	35.5363
						chr1:191311501-191319500-[AC+O+Y]	1	30.5082	38.9792	38.1644
						chr1:191311501-191319500-[AC+O+Y]	2	25.4535	25.4428	35.9447
						chr1:191325001-191327500-[AC+O+Y]	1	6.47144	6.04849	9.2121
						chr1:191325001-191327500-[AC+O+Y]	2	9.14734	10.0103	11.0285
						chr1:191391001-191399000-[AC+O+Y]	1	29.5837	31.5866	33.5584
						chr1:191391001-191399000-[AC+O+Y]	2	25.0558	27.1111	27.7755
						chr1:191415001-191423500-[AC+Y]	1	16.1786	15.7933	25.3333
						chr1:191415001-191423500-[AC+Y]	2	12.7267	16.2667	20.8316
						chr1:191452501-191455500-[AC+O+Y]	1	7.85818	6.38452	6.58007
						chr1:191452501-191455500-[AC+O+Y]	2	7.95421	8.34189	4.90155
						chr1:191469501-191472500-[AC+O+Y]	1	7.39593	7.3926	13.8181
						chr1:191469501-191472500-[AC+O+Y]	2	7.95421	7.5077	9.39464
						chr1:191493001-191497000-[Y]	1	9.24492	6.38452	12.1731
						chr1:191493001-191497000-[Y]	2	4.37482	8.75898	7.76079
						chr1:191526501-191530500-[AC+O+Y]	1	8.78267	12.097	12.5021
						chr1:191526501-191530500-[AC+O+Y]	2	9.94277	7.92479	10.2116
						chr1:191568001-191578000-[AC+O+Y]	1	23.5745	30.5785	31.5843
						chr1:191568001-191578000-[AC+O+Y]	2	24.2603	34.2017	26.5501
						chr1:191589001-191594500-[AC+O+Y]	1	12.0184	16.4653	18.4242
						chr1:191589001-191594500-[AC+O+Y]	2	12.7267	20.4376	15.93
						chr1:191621501-191634500-[AC+Y]	1	18.9521	25.5381	33.2294
						chr1:191621501-191634500-[AC+Y]	2	19.8855	26.2769	24.5078
						chr1:191659501-191664500-[AC+O+Y]	1	10.1694	11.761	15.7922
						chr1:191659501-191664500-[AC+O+Y]	2	8.35192	10.8445	10.62
						chr1:191716501-191722500-[AC+O+Y]	1	17.1031	25.8741	23.6883
						chr1:191716501-191722500-[AC+O+Y]	2	25.4535	20.4376	26.1416
						chr1:191735001-191741500-[O+Y]	1	14.3296	10.4168	19.7402
						chr1:191735001-191741500-[O+Y]	2	12.329	16.2667	15.93
						chr1:191802001-191806000-[AC+Y]	1	6.93369	7.72863	9.5411
						chr1:191802001-191806000-[AC+Y]	2	5.17024	9.59317	8.98618
						chr1:191814501-191823500-[AC+O+Y]	1	16.1786	21.1697	25.3333
						chr1:191814501-191823500-[AC+O+Y]	2	19.0901	15.8496	20.0147
						chr1:191905501-191908500-[AC+O+Y]	1	9.24492	12.433	10.8571
						chr1:191905501-191908500-[AC+O+Y]	2	9.54505	7.92479	6.12694
						chr1:191988501-191991000-[AC+O+Y]	1	5.0847	10.0808	6.25107
						chr1:191988501-191991000-[AC+O+Y]	2	7.5565	13.347	6.12694
						chr1:192061001-192063000-[AC+O+Y]	1	6.93369	7.05657	5.26406
						chr1:192061001-192063000-[AC+O+Y]	2	4.77253	5.83932	7.35233
						chr1:192069001-192073500-[AC+O+Y]	1	12.0184	11.4249	13.1601
						chr1:192069001-192073500-[AC+O+Y]	2	9.54505	11.6786	13.8877
						chr1:192087501-192093500-[AC+O+Y]	1	28.6592	20.8337	27.3073
						chr1:192087501-192093500-[AC+O+Y]	2	17.4993	23.3573	22.8739
						chr1:192134001-192140000-[AC+O+Y]	1	17.5653	31.2505	23.0302
						chr1:192134001-192140000-[AC+O+Y]	2	23.0672	27.5282	26.1416
						chr1:192306001-192308500-[AC+O+Y]	1	6.0092	8.73671	6.90907
						chr1:192306001-192308500-[AC+O+Y]	2	5.56795	6.67351	8.98618
						chr1:192443501-192450500-[AC+O+Y]	1	14.7919	18.8175	20.0692
						chr1:192443501-192450500-[AC+O+Y]	2	19.0901	17.9351	16.3385
						chr1:192696501-192703000-[AC+O+Y]	1	19.4143	16.1293	18.7532
						chr1:192696501-192703000-[AC+O+Y]	2	11.5336	18.3522	16.3385
						chr1:192729001-192742500-[AC+O+Y]	1	31.895	32.9307	49.6795
						chr1:192729001-192742500-[AC+O+Y]	2	31.8168	31.6992	39.6209
						chr1:192752001-192759000-[AC+O+Y]	1	11.5561	12.769	14.8052
						chr1:192752001-192759000-[AC+O+Y]	2	14.7153	11.6786	9.80311
						chr1:192768501-192774500-[AC+O+Y]	1	12.4806	23.8579	23.3593
						chr1:192768501-192774500-[AC+O+Y]	2	13.9199	21.6889	28.1839
						chr1:192777501-192800500-[AC+O+Y]	1	66.1012	81.6547	97.385
						chr1:192777501-192800500-[AC+O+Y]	2	56.0772	90.0924	84.1433
						chr1:192804501-192808000-[AC+O+Y]	1	11.0939	8.06466	12.1731
						chr1:192804501-192808000-[AC+O+Y]	2	9.14734	12.5128	11.8454
						chr1:192817501-192824500-[AC+O+Y]	1	19.4143	19.4896	26.9783
						chr1:192817501-192824500-[AC+O+Y]	2	19.4878	22.9402	25.7332
						chr1:192832501-192837000-[AC+O+Y]	1	8.78267	8.40068	9.5411
						chr1:192832501-192837000-[AC+O+Y]	2	7.5565	10.4274	13.0708
						chr1:192849501-192863000-[AC+O+Y]	1	49.9226	56.1166	53.9566
						chr1:192849501-192863000-[AC+O+Y]	2	31.8168	47.9659	53.9171
						chr1:192880501-192887500-[AC+Y]	1	9.70716	14.7852	17.4372
						chr1:192880501-192887500-[AC+Y]	2	10.7382	14.1812	17.1554
						chr1:193126501-193132500-[AC+O+Y]	1	13.8674	13.7771	18.0952
						chr1:193126501-193132500-[AC+O+Y]	2	9.94277	15.8496	13.0708
						chr1:193170501-193176500-[AC+O+Y]	1	16.6409	22.1778	17.7662
						chr1:193170501-193176500-[AC+O+Y]	2	18.2947	16.6838	17.1554
						chr1:193186001-193197000-[AC+O+Y]	1	30.5082	39.6512	39.4804
						chr1:193186001-193197000-[AC+O+Y]	2	29.4306	37.9556	45.3394
						chr1:193241001-193245500-[AC+O+Y]	1	12.9429	18.1455	23.0302
						chr1:193241001-193245500-[AC+O+Y]	2	12.329	20.0205	20.4231
						chr1:193261001-193264500-[Y]	1	8.32043	8.40068	7.56708
						chr1:193261001-193264500-[Y]	2	3.5794	5.83932	13.8877
						chr1:193271001-193276000-[AC+O+Y]	1	14.3296	19.4896	20.3982
						chr1:193271001-193276000-[AC+O+Y]	2	17.4993	17.9351	24.0993
						chr1:193314501-193318500-[AC+O+Y]	1	10.6317	11.761	17.4372
						chr1:193314501-193318500-[AC+O+Y]	2	10.7382	12.5128	16.747
						chr1:193395501-193420500-[AC+O+Y]	1	58.243	59.8129	70.0778
						chr1:193395501-193420500-[AC+O+Y]	2	52.4978	66.318	59.6356
						chr1:193448501-193454500-[AC+O+Y]	1	20.8011	16.8014	19.4112
						chr1:193448501-193454500-[AC+O+Y]	2	15.5107	16.6838	15.1131
						chr1:193510501-193523500-[AC+O+Y]	1	51.3093	54.7725	49.6795
						chr1:193510501-193523500-[AC+O+Y]	2	37.7825	47.9659	51.0578
						chr1:193534501-193548500-[AC+O+Y]	1	27.7348	31.5866	43.4285
						chr1:193534501-193548500-[AC+O+Y]	2	24.6581	39.624	36.3532
						chr1:193567501-193581500-[AC+Y]	1	29.1215	25.2021	29.9393
						chr1:193567501-193581500-[AC+Y]	2	16.7038	27.1111	20.8316
						chr1:193622501-193626500-[AC+Y]	1	8.32043	7.72863	10.8571
						chr1:193622501-193626500-[AC+Y]	2	6.76108	10.4274	12.6623
						chr1:193867501-193873500-[AC+O+Y]	1	12.4806	15.4573	19.0822
						chr1:193867501-193873500-[AC+O+Y]	2	9.14734	15.0154	15.5216
						chr1:193965501-193970000-[AC+O+Y]	1	12.0184	13.1051	16.7792
						chr1:193965501-193970000-[AC+O+Y]	2	10.3405	11.6786	6.94387
						chr1:194424501-194428000-[AC+O+Y]	1	11.0939	12.433	13.8181
						chr1:194424501-194428000-[AC+O+Y]	2	10.7382	8.75898	11.437
						chr1:194584501-194594500-[AC+O+Y]	1	35.1307	26.8822	40.4674
						chr1:194584501-194594500-[AC+O+Y]	2	19.4878	32.1163	36.7616
						chr1:194618001-194629500-[AC+O+Y]	1	48.0736	52.0842	54.9436
						chr1:194618001-194629500-[AC+O+Y]	2	34.2031	58.8103	49.424
						chr1:194650001-194653000-[AC+O+Y]	1	7.85818	9.07274	8.8831
						chr1:194650001-194653000-[AC+O+Y]	2	5.17024	5.83932	9.39464
						chr1:194657501-194666500-[AC+O+Y]	1	24.0368	31.9226	33.8874
						chr1:194657501-194666500-[AC+O+Y]	2	24.2603	32.1163	27.7755
						chr1:194674501-194679500-[AC+Y]	1	7.85818	11.4249	12.8311
						chr1:194674501-194679500-[AC+Y]	2	6.76108	10.4274	12.6623
						chr1:194779501-194784000-[AC+O+Y]	1	13.4051	13.4411	16.1212
						chr1:194779501-194784000-[AC+O+Y]	2	15.9084	12.5128	13.4793
						chr1:194816501-194824000-[AC+O+Y]	1	23.5745	19.4896	20.3982
						chr1:194816501-194824000-[AC+O+Y]	2	17.897	21.6889	17.5639
						chr1:194877001-194883500-[AC+O+Y]	1	13.8674	14.4492	18.4242
						chr1:194877001-194883500-[AC+O+Y]	2	14.3176	15.4325	11.8454
						chr1:194938001-194946500-[AC+O+Y]	1	17.1031	15.1212	22.0432
						chr1:194938001-194946500-[AC+O+Y]	2	17.897	22.5231	17.9724
						chr1:194975501-194978500-[AC+O+Y]	1	8.78267	13.7771	13.1601
						chr1:194975501-194978500-[AC+O+Y]	2	10.7382	7.5077	12.2539
						chr1:195014501-195019000-[AC+O+Y]	1	12.9429	13.1051	12.8311
						chr1:195014501-195019000-[AC+O+Y]	2	8.35192	16.6838	13.4793
						chr1:195033001-195035500-[AC+O+Y]	1	8.32043	9.07274	13.8181
						chr1:195033001-195035500-[AC+O+Y]	2	10.7382	7.92479	8.16926
						chr1:195129501-195133000-[AC+O+Y]	1	16.1786	19.4896	18.7532
						chr1:195129501-195133000-[AC+O+Y]	2	14.7153	18.3522	15.5216
						chr1:195241001-195243000-[AC+O+Y]	1	6.93369	10.4168	9.5411
						chr1:195241001-195243000-[AC+O+Y]	2	5.96566	5.83932	6.94387
						chr1:19972501-19975500-[AC+Y]	1	9.24492	6.72055	6.25107
						chr1:19972501-19975500-[AC+Y]	2	5.56795	6.67351	10.62
						chr1:20067001-20071000-[AC+O+Y]	1	11.5561	11.761	11.8441
						chr1:20067001-20071000-[AC+O+Y]	2	8.35192	8.34189	11.0285
						chr1:20617501-20621000-[AC+Y]	1	11.0939	7.72863	12.1731
						chr1:20617501-20621000-[AC+Y]	2	4.37482	11.2615	11.8454
						chr1:20818001-20821500-[AC+O+Y]	1	7.39593	15.1212	10.8571
						chr1:20818001-20821500-[AC+O+Y]	2	10.3405	10.8445	13.4793
						chr1:20889001-20894000-[AC+O+Y]	1	16.1786	23.5219	20.0692
						chr1:20889001-20894000-[AC+O+Y]	2	15.5107	20.0205	18.3808
						chr1:20922001-20924500-[AC+Y]	1	6.47144	8.06466	5.26406
						chr1:20922001-20924500-[AC+Y]	2	4.77253	5.42223	5.71848
						chr1:20938501-20942500-[AC+Y]	1	8.78267	6.04849	12.5021
						chr1:20938501-20942500-[AC+Y]	2	6.76108	11.2615	9.80311
						chr1:20948001-20953500-[AC+O+Y]	1	20.8011	22.1778	20.0692
						chr1:20948001-20953500-[AC+O+Y]	2	16.3061	19.1863	18.7893
						chr1:20989001-21002000-[AC+O+Y]	1	39.2909	36.963	49.0215
						chr1:20989001-21002000-[AC+O+Y]	2	25.8512	49.6342	42.8886
						chr1:21002001-21002500-[Y]	1	2.31123	0.672055	3.61904
						chr1:21002001-21002500-[Y]	2	0	0.417094	0.816926
						chr1:21002501-21017500-[AC+O+Y]	1	47.6113	52.0842	68.4327
						chr1:21002501-21017500-[AC+O+Y]	2	40.1688	55.8906	54.3255
						chr1:21038001-21044500-[AC+O+Y]	1	22.65	17.8095	28.6233
						chr1:21038001-21044500-[AC+O+Y]	2	21.0787	18.3522	25.3247
						chr1:21050501-21099000-[AC+O+Y]	1	130.816	164.989	170.753
						chr1:21050501-21099000-[AC+O+Y]	2	128.461	155.159	165.836
						chr1:21146001-21149000-[Y]	1	8.32043	6.38452	10.5281
						chr1:21146001-21149000-[Y]	2	3.18168	4.17094	12.6623
						chr1:21165501-21167500-[AC+O+Y]	1	6.0092	4.70438	3.94804
						chr1:21165501-21167500-[AC+O+Y]	2	6.36337	5.42223	8.16926
						chr1:21217501-21220000-[AC+O+Y]	1	6.93369	9.07274	12.1731
						chr1:21217501-21220000-[AC+O+Y]	2	5.96566	11.6786	14.2962
						chr1:21410501-21413000-[AC+Y]	1	3.23572	6.04849	6.90907
						chr1:21410501-21413000-[AC+Y]	2	4.77253	5.83932	9.80311
						chr1:21829001-21831000-[AC+O+Y]	1	5.0847	4.70438	7.89608
						chr1:21829001-21831000-[AC+O+Y]	2	5.56795	8.75898	8.57772
						chr1:21957501-21963500-[AC+O+Y]	1	20.8011	27.5542	30.2683
						chr1:21957501-21963500-[AC+O+Y]	2	20.2832	22.5231	32.2686
						chr1:23187001-23193500-[AC+O+Y]	1	22.65	19.1536	25.0043
						chr1:23187001-23193500-[AC+O+Y]	2	16.7038	26.2769	31.4516
						chr1:23200501-23205000-[AC+O+Y]	1	8.78267	13.4411	12.8311
						chr1:23200501-23205000-[AC+O+Y]	2	9.94277	10.8445	10.2116
						chr1:23254501-23274000-[AC+O+Y]	1	48.5358	64.1812	59.2206
						chr1:23254501-23274000-[AC+O+Y]	2	43.7482	59.2274	52.2832
						chr1:23320001-23323500-[AC+O+Y]	1	7.85818	9.74479	8.22509
						chr1:23320001-23323500-[AC+O+Y]	2	5.96566	7.0906	10.62
						chr1:23378001-23384500-[AC+O+Y]	1	17.5653	25.2021	25.0043
						chr1:23378001-23384500-[AC+O+Y]	2	19.8855	19.1863	19.6062
						chr1:23911501-23923500-[AC+O+Y]	1	26.8103	38.3071	43.7575
						chr1:23911501-23923500-[AC+O+Y]	2	25.8512	30.4479	33.9024
						chr1:24003501-24006500-[AC+O+Y]	1	9.70716	18.8175	13.8181
						chr1:24003501-24006500-[AC+O+Y]	2	12.329	15.4325	16.747
						chr1:24097001-24110000-[AC+O+Y]	1	41.6021	50.4041	50.9955
						chr1:24097001-24110000-[AC+O+Y]	2	45.339	46.2975	49.8325
						chr1:24549501-24554500-[Y]	1	8.78267	9.07274	9.87011
						chr1:24549501-24554500-[Y]	2	5.96566	9.59317	17.5639
						chr1:24676501-24683500-[AC+O+Y]	1	28.197	34.2748	35.8614
						chr1:24676501-24683500-[AC+O+Y]	2	21.0787	22.106	33.0855
						chr1:26686001-26688500-[AC+O+Y]	1	7.39593	7.05657	5.92206
						chr1:26686001-26688500-[AC+O+Y]	2	9.14734	6.25642	7.35233
						chr1:30867501-30876000-[AC+O+Y]	1	29.1215	35.9549	30.9263
						chr1:30867501-30876000-[AC+O+Y]	2	21.4764	29.6137	34.3109
						chr1:30945501-30952000-[AC+O+Y]	1	26.8103	30.9145	32.5714
						chr1:30945501-30952000-[AC+O+Y]	2	24.6581	29.1966	31.8601
						chr1:31017501-31022000-[AC+O+Y]	1	11.5561	12.769	12.1731
						chr1:31017501-31022000-[AC+O+Y]	2	4.77253	13.347	10.62
						chr1:31094001-31098000-[AC+O+Y]	1	11.5561	8.73671	8.8831
						chr1:31094001-31098000-[AC+O+Y]	2	9.94277	11.2615	9.39464
						chr1:31100001-31103500-[AC+Y]	1	8.78267	6.38452	10.5281
						chr1:31100001-31103500-[AC+Y]	2	7.5565	4.17094	10.62
						chr1:31148001-31159500-[AC+O+Y]	1	24.9613	25.8741	31.5843
						chr1:31148001-31159500-[AC+O+Y]	2	24.6581	22.5231	32.2686
						chr1:33499501-33506500-[AC+O+Y]	1	14.3296	21.5058	26.3203
						chr1:33499501-33506500-[AC+O+Y]	2	15.9084	20.4376	22.057
[truncated: 46,864 more rows]
