# Supplementary material for: Chromatin remodeling due to degradation of citrate carrier impairs osteogenesis of aged mesenchymal stem cells
Source: Nat Aging. 2021 Sep 13;1(9):810–25. doi: 10.1038/s43587-021-00105-8 (PMC10154229; doi:10.1038/s43587-021-00105-8)
Supplement: Supplementary file 8 — Source Data Fig. 5. Statistical source data for Fig. 5. [file 43587_2021_105_MOESM8_ESM.xlsx]

## Sheet: Sheet1
Source Data Fig. 5b_CiC treatments							Source Data Fig. 5e_CiC E64d YOUNG					Source Data Fig. 5i_MDVs
YOUNG	OLD	OLD_BAF	OLD_E64D	Statistics			CONTROL	E64D	Statistics			YOUNG	OLD	Statistics
31296	26036	28532	31038	Unpaired t test YOUNG - OLD			35063	36358	Paired t test			3	7	Unpaired t test
40420	25499	32068	27263	P value	<0,0001		31902	37790	P value	0.1469		5	9	P value	<0,0001
34385	24113	23855	20904	P value summary	****		32117	31983	P value summary	ns		4	8	P value summary	****
36718	27082	27460	22102	Significantly different (P < 0.05)?	Yes		34869	38074	Significantly different (P < 0.05)?	No		5	13	Significantly different (P < 0.05)?	Yes
36198	25263	24073	28194	One- or two-tailed P value?	Two-tailed		31737	29868	One- or two-tailed P value?	Two-tailed		5	10	One- or two-tailed P value?	Two-tailed
28470	29526	22825	28897	t, df	t=7,841, df=50		28897	34232	t, df	t=1,468, df=67		7	5	t, df	t=7,301, df=39
32069	23642	26239	25641				34888	29363	Number of pairs	68		7	9
27298	34296	21653	24264	How big is the difference?			38223	26886				10	7	How big is the difference?
31697	24853	24533	29533	Mean of YOUNG	33131		34969	31223	How big is the difference?			3	12	Mean of YOUNG	4
27494	21666	21027	27741	Mean of OLD	24910		39319	28700	Mean of differences (YOUNG E64d - YOUNG)	-1167		3	16	Mean of OLD	11.74
41890	25863	24929	26397	Difference between means (OLD - YOUNG) ± SEM	-8221 ± 1049		35005	36901	SD of differences	6558		2	12	Difference between means (OLD - YOUNG) ± SEM	7,739 ± 1,060
36348	21472	23348	29213	95% confidence interval	-10327 to -6115		40954	39618	SEM of differences	795.3		4	21	95% confidence interval	5,595 to 9,883
34133	22937	28067	26756	R squared (eta squared)	0.5515		42651	32862	95% confidence interval	-2755 to 420,3		1	16	R squared (eta squared)	0.5775
31159	22479	21946	33166				37314	34384	R squared (partial eta squared)	0.03114		5	7
27678	24517	22876	25496	Paired t test OLD- OLD E64d			39499	33036				1	13
27157	20450	22935	32814	P value	0.0072		41166	31743				2	10
30928	26989	19736	34058	P value summary	**		34973	36958				2	17
40715	28447	24404	34755	Significantly different (P < 0.05)?	Yes		37104	35089				3	13
36283	25204	27796	28647	One- or two-tailed P value?	Two-tailed		32068	31994					14
39096	24659	24337	31656	t, df	t=2,992, df=20		42314	33975					12
29333	24474		33374	Number of pairs	21		38143	28769					10
30739	21540						40069	36610					18
28264	22613			How big is the difference?			44989	33239					11
33608	22377			Mean of differences (OLD E64d - OLD)	3450		41683	41129
32968	26765			SD of differences	5284		35847	36673
31241				SEM of differences	1153		37775	39394
36964				95% confidence interval	1044 to 5855		34503	37316
				R squared (partial eta squared)	0.3092		36517	28752
							36454	38604
				Paired t test OLD - OLD BafA1			41863	30788
				P value	0.5393		40651	33412
				P value summary	ns		39934	34006
				Significantly different (P < 0.05)?	No		36152	36493
				One- or two-tailed P value?	Two-tailed		25048	40957
				t, df	t=0,6251, df=19		25064	34961
				Number of pairs	20		24775	17140
							26203	20949
				How big is the difference?			25272	18796
				Mean of differences (OLD BafA1 - OLD)	-617.7		28476	20487
				SD of differences	4419		26932	22128
				SEM of differences	988.1		27139	22635
				95% confidence interval	-2686 to 1450		29595	22178
				R squared (partial eta squared)	0.02015		23904	21129
							25820	22560
							28739	17265
							22469	22618
							25005	33903
							24285	26509
							28408	22610
							28485	23948
							33654	23841
							21120	33206
							23160	30467
							24345	33512
							20305	30009
							22504	27445
							27806	32361
							26635	24285
							21235	27224
							20860	30478
							31104	32977
							27094	30991
							22184	29768
							33888	30582
							29190	27572
							28375	21299
							28331	27938
							23018	29723
								25895
								28519
								30712
								25750
								28541
								36041
								32331
								38333
								30072
								38446
								37428
								36036
