# Supplementary material for: Chromatin remodeling due to degradation of citrate carrier impairs osteogenesis of aged mesenchymal stem cells
Source: Nat Aging. 2021 Sep 13;1(9):810–25. doi: 10.1038/s43587-021-00105-8 (PMC10154229; doi:10.1038/s43587-021-00105-8)
Supplement: Supplementary file 9 — Source Data Fig. 6. Statistical source data for Fig. 6. [file 43587_2021_105_MOESM9_ESM.xlsx]

## Sheet: Sheet1
Source Data Fig. 6b_CiC human cells						Source Data Fig. 6d_H3ac human cells
YOUNG 1	OLD 1	OLD 2	Statistics			YOUNG_1	OLD_1	OLD_2	Statistics
45352	25221	36666	Unpaired t test			1.57359	1.49036	1.47899	Unpaired t test
45077	35818	22836	P value	<0,0001		1.27873	2.03742	1.70757	P value	<0,0001
50648	26858	32114	P value summary	****		1.84851	1.34563	1.54758	P value summary	****
57848	24263	37101	Significantly different (P < 0.05)?	Yes		2.11308	1.22304	1.2003	Significantly different (P < 0.05)?	Yes
63312	27456	29134	One- or two-tailed P value?	Two-tailed		1.59385	1.35135	1.62967	One- or two-tailed P value?	Two-tailed
74299	24061	28493	t, df	t=13,43, df=75		1.66029	1.29198	1.37394	t, df	t=6,213, df=249
55177	26152	34035				1.71848	1.64594	1.66796
52348	24411	23398	How big is the difference?			1.71967	1.18708	1.62859	How big is the difference?
54137	26052	30383	Mean of YOUNG 1	53292		2.4548	1.7793	1.31323	Mean of YOUNG	1.77
54708	30990	41093	Mean of OLD 1	29418		1.85672	1.28294	1.2596	Mean of OLD_1	1.563
51457	28883	35900	Difference between means (OLD 1 - YOUNG 1) ± SEM	-23874 ± 1778		1.72603	1.97005	1.50341	Difference between means (OLD_1 - YOUNG) ± SEM	-0,2074 ± 0,03338
57189	25865	28814	95% confidence interval	-27415 to -20332		1.87768	1.3162	1.45133	95% confidence interval	-0,2731 to -0,1416
44790	26480	31671	R squared (eta squared)	0.7063		1.78271	1.50289	1.59018	R squared (eta squared)	0.1342
39451	33345	42588				1.89782	2.03883	1.28122
45481	27671	24047	Unpaired t test			1.92787	1.70365	1.30246	Unpaired t test
32917	33841	27144	P value	<0,0001		1.94468	1.32102	0.957162	P value	<0,0001
41953	32163	29975	P value summary	****		2.24707	1.29694	1.57144	P value summary	****
48921	33439	25995	Significantly different (P < 0.05)?	Yes		2.23322	1.4178	1.56256	Significantly different (P < 0.05)?	Yes
36048	44173	20386	One- or two-tailed P value?	Two-tailed		1.6656	1.3264	1.5525	One- or two-tailed P value?	Two-tailed
45187	34552	19956	t, df	t=11,49, df=62		1.8845	1.51548	1.55199	t, df	t=8,540, df=246
50746	22891	24862				1.9585	1.69484	1.46201
62220	26974	25951	How big is the difference?			2.41588	1.58244	1.2185	How big is the difference?
70128	34582	19101	Mean of YOUNG 1	53292		1.8804	1.27762	1.45944	Mean of YOUNG	1.77
51512	33136	17217	Mean of OLD 2	28280		1.60452	1.51874	1.68288	Mean of OLD_2	1.475
66560	25453	20049	Difference between means (OLD 2 - YOUNG 1) ± SEM	-25012 ± 2176		1.71752	1.65659	1.23891	Difference between means (OLD_2 - YOUNG) ± SEM	-0,2951 ± 0,03455
59792	32759	18068	95% confidence interval	-29363 to -20662		1.84853	1.80711	1.03956	95% confidence interval	-0,3631 to -0,2270
62617	24834	21028	R squared (eta squared)	0.6805		2.25282	1.35756	1.65262	R squared (eta squared)	0.2287
66953	21284	21410				2.20374	1.44391	1.17322
58634	20730	31482				2.02303	1.29845	1.15775
	30151	32413				1.70707	1.39667	1.78036
	24757	24094				1.68572	1.56728	1.19758
	24789	34823				2.02333	1.16757	1.45078
	37151	44925				1.66825	1.78965	1.09266
	28539	32127				2.09696	1.88283	1.35529
	39244	20510				1.78166	1.28207	1.55744
	36629					1.86851	1.55188	1.45762
	26680					1.84395	1.36754	1.30003
	27889					1.80752	1.68024	1.72241
	29393					2.39745	1.58489	1.55311
	29198					1.61081	1.77552	2.40709
	25627					1.12001	1.23409	1.79228
	28201					1.74051	1.8618	1.51548
	29846					2.00239	1.65179	1.4099
	41700					1.59395	1.79695	2.02528
	36206					1.40849	1.60693	1.58774
	35583					2.18935	1.37785	1.39985
	18511					1.75013	1.88535	1.40819
	27640					2.02269	1.70284	1.75459
						1.73131	2.46128	1.67007
						1.81785	1.95369	1.56539
						2.14931	1.61126	1.57481
						1.86231	1.53314	1.98152
						1.80043	1.41498	1.5584
						1.74991	1.80291	1.74087
						1.94761	1.82895	1.64052
						1.41862	1.54608	1.63635
						1.68885	1.50906	1.17856
						1.50711	1.68965	1.20303
						1.27543	1.56207	1.20732
						1.92981	1.41255	1.49934
						1.01665	1.93063	1.72703
						1.84059	1.08285	1.44469
						1.78468	1.28084	1.26212
						1.64542	1.19967	1.51702
						1.54056	1.96445	1.59041
						1.85304	1.49878	1.23308
						1.58169	1.50509	1.51713
						1.73486	1.7986	1.51713
						1.33427	1.60484	1.60028
						1.67974	1.64838	1.54978
						1.73846	1.84926	1.05067
						1.99934	1.54913	1.05913
						2.15648	1.53338	1.85725
						1.76656	1.49298	1.51134
						1.7485	1.77224	1.42587
						1.87652	1.18783	1.10685
						1.80284	1.20948	1.37158
						1.51993	1.54345	1.69292
						2.29571	1.43731	1.54864
						2.12483	1.32701	1.27581
						2.15938	1.35527	1.52068
						1.67784	1.54774	1.87402
						1.49943	1.22278	0.920919
						1.46986	1.82262	1.37222
						1.68095	1.61564	1.39648
						1.96939	1.4714	1.12098
						1.45526	1.14614	1.49962
						2.1542	2.04003	1.90284
						1.7583	1.85023	1.3585
						1.96479	1.17697	1.30164
						1.7747	1.59823	1.6506
						2.13076	1.58595	1.80911
						1.69702	1.34409	1.38315
						1.5017	1.51219	1.61002
						1.57069	1.33409	1.07808
						1.35424	1.36655	1.08341
						1.93462	1.55742	1.10668
						1.5321	1.35297	1.46903
						1.42184	1.86181	1.43972
						1.6554	1.62684	1.40855
						1.39184	1.85648	1.44088
						1.40286	1.51073	1.23122
						1.65138	1.51354	1.07211
						1.65081	1.45858	1.53701
						1.89917	1.78029	2.52854
						1.22504	1.88563	1.40657
						1.47445	1.44251	1.66729
						1.76359	1.69414	1.84756
						1.92974	2.01919
						1.99931	1.40531
						1.99753	1.95031
						1.88164
						1.87905
						1.5575
						1.35819
						1.71099
						1.46642
						2.20742
						2.00424
						1.81493
						1.58219
						1.33918
						1.92232
						1.82421
						1.61279
						1.45878
						1.57816
						1.57816
						1.57607
						1.37188
						1.69321
						2.19616
						1.73466
						2.16256
						1.57411
						1.76093
						1.46908
						1.76241
						2.21276
						1.66929
