# Supplementary material for: Chromatin remodeling due to degradation of citrate carrier impairs osteogenesis of aged mesenchymal stem cells
Source: Nat Aging. 2021 Sep 13;1(9):810–25. doi: 10.1038/s43587-021-00105-8 (PMC10154229; doi:10.1038/s43587-021-00105-8)
Supplement: Supplementary file 10 — Source Data Extended Data Fig. 1. Statistical source data for Extended Fig. 1. [file 43587_2021_105_MOESM10_ESM.xlsx]

## Sheet: Sheet1
Source Data Extended Fig. 1b_stem cell markers																Source Data Extended Fig. 1g_ACAN qPCR
POSITIVE MARKERS								NEGATIVE MARKERS
																CONTROL	CHONDROGENIC	Statistics
	YOUNG			OLD					YOUNG			OLD				1.39367	185.965	Paired t test
Sca-1	88.2	94.5	96.1	85.7	93.6	92.8		CD34	0.94	0.67	0.57	2.6	1.1	0.75		0.554358	215.601	P value	0.002
CD140a	67.1	71.6	76.1	46	74.6	77.5		CD31	21	24.4	12.5	30.2	10.8	5.8		1.29435	205.865	P value summary	**
CD29	99.7	99.6	99	99.8	92.3	98.5		Terr-119/CD45	2.09	0.71	1.06	2.05	0.59	0.12				Significantly different (P < 0.05)?	Yes
																		One- or two-tailed P value?	Two-tailed
Statistics																		t, df	t=22,53, df=2
Unpaired t test for Sca-1		Unpaired t test for CD140a		Unpaired t test for CD29				Unpaired t test for CD34		Unpaired t test for CD31		Unpaired t test						Number of pairs	3
P value	0.5561	P value	0.6203	P value	0.3314			P value	0.2607	P value	0.6767	P value	0.6344
P value summary	ns	P value summary	ns	P value summary	ns			P value summary	ns	P value summary	ns	P value summary	ns					How big is the difference?
Significantly different (P < 0.05)?	No	Significantly different (P < 0.05)?	No	Significantly different (P < 0.05)?	No			Significantly different (P < 0.05)?	No	Significantly different (P < 0.05)?	No	Significantly different (P < 0.05)?	No					Mean of differences (CHONDRO - CONTROL)	201.4
One- or two-tailed P value?	Two-tailed	One- or two-tailed P value?	Two-tailed	One- or two-tailed P value?	Two-tailed			One- or two-tailed P value?	Two-tailed	One- or two-tailed P value?	Two-tailed	One- or two-tailed P value?	Two-tailed					SD of differences	15.48
t, df	t=0,6416, df=4	t, df	t=0,5362, df=4	t, df	t=1,104, df=4			t, df	t=1,309, df=4	t, df	t=0,4490, df=4	t, df	t=0,5139, df=4					SEM of differences	8.94
																		95% confidence interval	162,9 to 239,9
How big is the difference?		How big is the difference?		How big is the difference?				How big is the difference?		How big is the difference?		How big is the difference?						R squared (partial eta squared)	0.9961
Mean of YOUNG	92.93	Mean of YOUNG	71.6	Mean of YOUNG	99.43			Mean of YOUNG	0.7267	Mean of YOUNG	19.3	Mean of YOUNG	1.287
Mean of OLD	90.7	Mean of OLD	66.03	Mean of OLD	96.87			Mean of OLD	1.483	Mean of OLD	15.6	Mean of OLD	0.92
Difference between means (OLD - YOUNG) ± SEM	-2,233 ± 3,481	Difference between means (OLD - YOUNG) ± SEM	-5,567 ± 10,38	Difference between means (OLD - YOUNG) ± SEM	-2,567 ± 2,324			Difference between means (OLD - YOUNG) ± SEM	0,7567 ± 0,5781	Difference between means (OLD - YOUNG) ± SEM	-3,700 ± 8,240	Difference between means (OLD - YOUNG) ± SEM	-0,3667 ± 0,7136
95% confidence interval	-11,90 to 7,432	95% confidence interval	-34,39 to 23,26	95% confidence interval	-9,020 to 3,887			95% confidence interval	-0,8483 to 2,362	95% confidence interval	-26,58 to 19,18	95% confidence interval	-2,348 to 1,615
R squared (eta squared)	0.0933	R squared (eta squared)	0.06705	R squared (eta squared)	0.2336			R squared (eta squared)	0.2999	R squared (eta squared)	0.04799	R squared (eta squared)	0.06192
