# Supplementary material for: Chromatin remodeling due to degradation of citrate carrier impairs osteogenesis of aged mesenchymal stem cells
Source: Nat Aging. 2021 Sep 13;1(9):810–25. doi: 10.1038/s43587-021-00105-8 (PMC10154229; doi:10.1038/s43587-021-00105-8)
Supplement: Supplementary file 11 — Source Data Extended Data Fig. 2. Statistical source data for Extended Fig. 2. [file 43587_2021_105_MOESM11_ESM.xlsx]

## Sheet: Sheet1
Source Data Extended Fig. 2a_ proliferation rate									Source Data Extended Fig. 2b_number of colonies					Source Data Extended Fig. 2d_Oil Red O					Source Data Extended Fig. 2f_Alizarin Red S					Source Data Extended Fig. 2g_RNA-seq GO terms			Source Data Extended Fig. 2i					Source Data Extended Fig. 2j
																											Trabecular Bone Density					Cortical Bone Density
	YOUNG			OLD					YOUNG	OLD	Statistics			YOUNG	OLD	Statistics			YOUNG	OLD	Statistics			GO-terms for downregulated genes in aged MSCs			YOUNG	OLD	Statistics			YOUNG	OLD	Statistics
DAY1	15889	18348.5	12866.5	12500	12596.5	10019.5			16	15	Unpaired t test			0.1265	0.1131	Unpaired t test			54920	19490	Unpaired t test			Extracellular matrix organization	16.8782		0.26289	0.12673	Unpaired t test			1.09602	1.20122	Unpaired t test
DAY3	28122	32213	26728.5	21727	29444	31180.5			22	10	P value	0.0018		0.0968	0.1044	P value	0.5433		55589	12841	P value	0.0209		Ossification	14.2164		0.21277	0.15299	P value	<0,0001		1.11211	1.15237	P value	0.3157
DAY5	41413	41189.5	30390	32755	42001.5	37088			30	10	P value summary	**		0.1086	0.094	P value summary	ns		31190	17752	P value summary	*		Blood vessel development	11.2322		0.21199	0.10636	P value summary	****		1.09327	1.15995	P value summary	ns
DAY7	40636.5	33783.5	32525.5	36409.5	37168	37565.5			20	4	Significantly different (P < 0.05)?	Yes				Significantly different (P < 0.05)?	No				Significantly different (P < 0.05)?	Yes		Skeletal system development	10.8904		0.16919	0.15516	Significantly different (P < 0.05)?	Yes		1.15013	1.16237	Significantly different (P < 0.05)?	No
									15	11	One- or two-tailed P value?	Two-tailed				One- or two-tailed P value?	Two-tailed				One- or two-tailed P value?	Two-tailed		Regulation of BMP signaling pathway	9.1319		0.19952	0.14585	One- or two-tailed P value?	Two-tailed		1.07007	1.05531	One- or two-tailed P value?	Two-tailed
Statistics									28	5	t, df	t=4,209, df=10				t, df	t=0,6635, df=4				t, df	t=3,694, df=4		Chondrocyte differentiation	6.72892		0.19828	0.11737	t, df	t=5,736, df=15		1.09996	1.0938	t, df	t=1,038, df=15
Unpaired t test for DAY1		Unpaired t test for DAY3		Unpaired t test for DAY5		Unpaired t test for DAY7																		Regulation of mesenchymal stem cell differentiation	5.52528		0.17785	0.13788				1.1134	1.08087
P value	0.0901	P value	0.6626	P value	0.9365	P value	0.6115				How big is the difference?					How big is the difference?					How big is the difference?			Negative regulation of cell proliferation	5.04		0.20776	0.14465	How big is the difference?			1.12646	1.10666	How big is the difference?
P value summary	ns	P value summary	ns	P value summary	ns	P value summary	ns				Mean of YOUNG	21.83				Mean of YOUNG	0.1106				Mean of YOUNG	47233		Response to transforming growth factor beta	4.6941		0.17676		Mean of YOUNG	0.2019		1.10666		Mean of YOUNG	1.108
Significantly different (P < 0.05)?	No	Significantly different (P < 0.05)?	No	Significantly different (P < 0.05)?	No	Significantly different (P < 0.05)?	No				Mean of OLD	9.167				Mean of OLD	0.1038				Mean of OLD	16694		Wnt signaling pathway	4.69				Mean of OLD	0.1359				Mean of OLD	1.127
One- or two-tailed P value?	Two-tailed	One- or two-tailed P value?	Two-tailed	One- or two-tailed P value?	Two-tailed	One- or two-tailed P value?	Two-tailed				Difference between means (OLD - YOUNG) ± SEM	-12,67 ± 3,009				Difference between means (OLD - YOUNG) ± SEM	-0,006800 ± 0,01025				Difference between means (OLD - YOUNG) ± SEM	-30539 ± 8267							Difference between means (OLD - YOUNG) ± SEM	-0,06602 ± 0,01151				Difference between means (OLD - YOUNG) ± SEM	0,01900 ± 0,01831
t, df	t=2,225, df=4	t, df	t=0,4704, df=4	t, df	t=0,08479, df=4	t, df	t=0,5502, df=4				95% confidence interval	-19,37 to -5,962				95% confidence interval	-0,03525 to 0,02165				95% confidence interval	-53492 to -7585							95% confidence interval	-0,09055 to -0,04148				95% confidence interval	-0,02002 to 0,05803
											R squared (eta squared)	0.6392				R squared (eta squared)	0.09916				R squared (eta squared)	0.7733							R squared (eta squared)	0.6868				R squared (eta squared)	0.06701
How big is the difference?		How big is the difference?		How big is the difference?		How big is the difference?																					Trabecular Bone Volume					Cortical Bone Volume
Mean of YOUNG	15701	Mean of YOUNG	29021	Mean of YOUNG	37664	Mean of YOUNG	35649																				YOUNG	OLD	Statistics			YOUNG	OLD	Statistics
Mean of OLD	11705	Mean of OLD	27451	Mean of OLD	37282	Mean of OLD	37048																				0.96104	0.13867	Unpaired t test			0.39646	0.34255	Unpaired t test
Difference between means (OLD - YOUNG) ± SEM	-3996 ± 1796	Difference between means (OLD - YOUNG) ± SEM	-1571 ± 3339	Difference between means (OLD - YOUNG) ± SEM	-382,7 ± 4513	Difference between means (OLD - YOUNG) ± SEM	1399 ± 2543																				0.55755	0.23441	P value	0.01		0.38129	0.41813	P value	0.4465
95% confidence interval	-8982 to 989,6	95% confidence interval	-10842 to 7700	95% confidence interval	-12913 to 12147	95% confidence interval	-5661 to 8460																				0.65499	0.10901	P value summary	**		0.40967	0.31105	P value summary	ns
R squared (eta squared)	0.5532	R squared (eta squared)	0.05242	R squared (eta squared)	0.001794	R squared (eta squared)	0.07036																				0.26226	0.3247	Significantly different (P < 0.05)?	Yes		0.32771	0.47355	Significantly different (P < 0.05)?	No
																											0.36967	0.19871	One- or two-tailed P value?	Two-tailed		0.35719	0.40513	One- or two-tailed P value?	Two-tailed
																											0.41953	0.22759	t, df	t=2,947, df=15		0.3724	0.24213	t, df	t=0,7819, df=15
																											0.29468	0.25028				0.36826	0.29362
																											0.42666	0.27772	How big is the difference?			0.38301	0.31727	How big is the difference?
																											0.26394		Mean of YOUNG	0.4678		0.34616		Mean of YOUNG	0.3714
																													Mean of OLD	0.2201				Mean of OLD	0.3504
																													Difference between means (OLD - YOUNG) ± SEM	-0,2477 ± 0,08404				Difference between means (OLD - YOUNG) ± SEM	-0,02092 ± 0,02676
																													95% confidence interval	-0,4268 to -0,06855				95% confidence interval	-0,07795 to 0,03611
																													R squared (eta squared)	0.3667				R squared (eta squared)	0.03916
