# Supplementary material for: Chromatin remodeling due to degradation of citrate carrier impairs osteogenesis of aged mesenchymal stem cells
Source: Nat Aging. 2021 Sep 13;1(9):810–25. doi: 10.1038/s43587-021-00105-8 (PMC10154229; doi:10.1038/s43587-021-00105-8)
Supplement: Supplementary file 12 — Source Data Extended Data Fig. 3. Statistical source data for Extended Fig. 3. [file 43587_2021_105_MOESM12_ESM.xlsx]

## Sheet: Sheet1
Source Data Extended Fig. 3f_ Glucose consumption					Source Data Extended Fig. 3g_ Lactate production					Source Data Extended Fig. 3h_ pH
YOUNG	OLD	Statistics			YOUNG	OLD	Statistics			YOUNG	OLD	Statistics
2.9	1.1	Unpaired t test			5.9	2	Unpaired t test			8.026	8.178	Unpaired t test
2.9	1.4	P value	0.0056		5.3	2.7	P value	0.0009		7.964	8.071	P value	0.0452
2.3	0.6	P value summary	**		5.1	2.7	P value summary	***		7.968	8.067	P value summary	*
		Significantly different (P < 0.05)?	Yes				Significantly different (P < 0.05)?	Yes				Significantly different (P < 0.05)?	Yes
		One- or two-tailed P value?	Two-tailed				One- or two-tailed P value?	Two-tailed				One- or two-tailed P value?	Two-tailed
		t, df	t=5,423, df=4				t, df	t=8,856, df=4				t, df	t=2,875, df=4
		How big is the difference?					How big is the difference?					How big is the difference?
		Mean of YOUNG	2.7				Mean of YOUNG	5.433				Mean of YOUNG	7.986
		Mean of OLD	1.033				Mean of OLD	2.467				Mean of OLD	8.105
		Difference between means (OLD - YOUNG) ± SEM	-1,667 ± 0,3073				Difference between means (OLD - YOUNG) ± SEM	-2,967 ± 0,3350				Difference between means (OLD - YOUNG) ± SEM	0,1193 ± 0,04151
		95% confidence interval	-2,520 to -0,8134				95% confidence interval	-3,897 to -2,037				95% confidence interval	0,004093 to 0,2346
		R squared (eta squared)	0.8803				R squared (eta squared)	0.9515				R squared (eta squared)	0.6739
