# Supplementary material for: Chromatin remodeling due to degradation of citrate carrier impairs osteogenesis of aged mesenchymal stem cells
Source: Nat Aging. 2021 Sep 13;1(9):810–25. doi: 10.1038/s43587-021-00105-8 (PMC10154229; doi:10.1038/s43587-021-00105-8)
Supplement: Supplementary file 13 — Source Data Extended Data Fig. 4. Statistical source data for Extended Fig. 4. [file 43587_2021_105_MOESM13_ESM.xlsx]

## Sheet: Sheet1
Source Data Extended Fig. 4b_endogenous FAO														Source Data Extended Fig. 4c_exogenous FAO
BASAL OCR							MAXIMAL OCR							BASAL OCR					MAXIMAL OCR
YOUNG	YOUNG_ETO	OLD	OLD_ETO	Statistics			YOUNG	YOUNG_ETO	OLD	OLD_ETO	Statistics			YOUNG	OLD	Statistics			YOUNG	OLD	Statistics
134.83	110.17	95.7	94.12	Unpaired t test YOUNG-OLD			110.89	117.74	68.36	79.85	Unpaired t test YOUNG-OLD			9.79	8.9	Unpaired t test			3.28	15.01	Unpaired t test
114.54	78.94	98.93	89.11	P value	0.1002		94.24	74.08	64.51	69.14	P value	0.0471		7.75	8	P value	0.3472		3.53	9.23	P value	0.5782
102.71	84.51	97.22	60.02	P value summary	ns		79.86	115.44	73.03	49.5	P value summary	*		8.04	5.15	P value summary	ns		2.78	2.91	P value summary	ns
				Significantly different (P < 0.05)?	No						Significantly different (P < 0.05)?	Yes		8.33		Significantly different (P < 0.05)?	No		12.39	3.43	Significantly different (P < 0.05)?	No
				One- or two-tailed P value?	Two-tailed						One- or two-tailed P value?	Two-tailed				One- or two-tailed P value?	Two-tailed				One- or two-tailed P value?	Two-tailed
				t, df	t=2,130, df=4						t, df	t=2,835, df=4				t, df	t=1,037, df=5				t, df	t=0,5877, df=6
				How big is the difference?							How big is the difference?					How big is the difference?					How big is the difference?
				Mean of YOUNG	117.4						Mean of YOUNG	95				Mean of column A	8.478				Mean of YOUNG	5.495
				Mean of OLD	97.28						Mean of OLD	68.63				Mean of column B	7.35				Mean of OLD	7.645
				Difference between means (B - A) ± SEM	-20,08 ± 9,425						Difference between means (OLD - YOUNG) ± SEM	-26,36 ± 9,298				Difference between means (OLD - YOUNG) ± SEM	-1,128 ± 1,087				Difference between means (OLD- YOUNG) ± SEM	2,150 ± 3,659
				95% confidence interval	-46,25 to 6,092						95% confidence interval	-52,18 to -0,5485				95% confidence interval	-3,922 to 1,667				95% confidence interval	-6,802 to 11,10
				R squared (eta squared)	0.5315						R squared (eta squared)	0.6678				R squared (eta squared)	0.177				R squared (eta squared)	0.05443
				Paired t test YOUNG-YOUNG ETO							Paired t test YOUNG-YOUNG ETO
				P value	0.0357						P value	0.6899
				P value summary	*						P value summary	ns
				Significantly different (P < 0.05)?	Yes						Significantly different (P < 0.05)?	No
				One- or two-tailed P value?	Two-tailed						One- or two-tailed P value?	Two-tailed
				t, df	t=5,150, df=2						t, df	t=0,4613, df=2
				Number of pairs	3						Number of pairs	3
				How big is the difference?							How big is the difference?
				Mean of differences (YOUNG ETO - YOUNG)	-26.15						Mean of differences (YOUNG ETO - YOUNG)	7.423
				SD of differences	8.796						SD of differences	27.87
				SEM of differences	5.078						SEM of differences	16.09
				95% confidence interval	-48,00 to -4,304						95% confidence interval	-61,82 to 76,67
				R squared (partial eta squared)	0.9299						R squared (partial eta squared)	0.09615
				Paired t test OLD - OLD ETO							Paired t test OLD - OLD ETO
				P value	0.2713						P value	0.8391
				P value summary	ns						P value summary	ns
				Significantly different (P < 0.05)?	No						Significantly different (P < 0.05)?	No
				One- or two-tailed P value?	Two-tailed						One- or two-tailed P value?	Two-tailed
				t, df	t=1,505, df=2						t, df	t=0,2305, df=2
				Number of pairs	3						Number of pairs	3
				How big is the difference?							How big is the difference?
				Mean of differences (OLD ETO - OLD)	-16.2						Mean of differences (OLD ETO - OLD)	-2.47
				SD of differences	18.65						SD of differences	18.56
				SEM of differences	10.77						SEM of differences	10.71
				95% confidence interval	-62,52 to 30,12						95% confidence interval	-48,57 to 43,63
				R squared (partial eta squared)	0.531						R squared (partial eta squared)	0.02588
