# Supplementary material for: Chromatin remodeling due to degradation of citrate carrier impairs osteogenesis of aged mesenchymal stem cells
Source: Nat Aging. 2021 Sep 13;1(9):810–25. doi: 10.1038/s43587-021-00105-8 (PMC10154229; doi:10.1038/s43587-021-00105-8)
Supplement: Supplementary file 15 — Source Data Extended Data Fig. 5. Statistical source data for Extended Fig. 5. [file 43587_2021_105_MOESM15_ESM.xlsx]

## Sheet: Sheet1
Source Data Extended Fig. 5c_K9ac/TOMM20 MFI					Source Data Extended Fig. 5d_K9ac/TOMM20 localisation
YOUNG	YOUNG_BTA	Statistics			NUCLEAR		MITOCHONDRIAL		BOTH
27.062	2.437	Paired t test		YOUNG_control	76.4	74.4	4.7	2.5	18.9	23.1
69.113	10.59	P value	<0,0001	YOUNG_BTA	21.8	23.9	37.7	35.7	40.5	40.4
72.546	3.391	P value summary	****
72.445	14.516	Significantly different (P < 0.05)?	Yes		Paired t test FOR YOUNG - YOUNG BTA_NUCLEAR		Paired t test for YOUNG-YOUNG BTA_MITOCHONDRIAL		Paired t test for YOUNG -YOUNG BTA_MITO&NUCLEAR
69.828	36.109	One- or two-tailed P value?	Two-tailed		P value	0.0248	P value	0.0019	P value	0.0701
68.711	35.318	t, df	t=6,957, df=56		P value summary	*	P value summary	**	P value summary	ns
72.623	32.649	Number of pairs	57		Significantly different (P < 0.05)?	Yes	Significantly different (P < 0.05)?	Yes	Significantly different (P < 0.05)?	No
65.438	31.99				One- or two-tailed P value?	Two-tailed	One- or two-tailed P value?	Two-tailed	One- or two-tailed P value?	Two-tailed
73.989	50.675	How big is the difference?			t, df	t=25,63, df=1	t, df	t=331,0, df=1	t, df	t=9,047, df=1
63.397	23.833	Mean of differences (YOUNG BTA - YOUNG)	-24.78		Number of pairs	2	Number of pairs	2	Number of pairs	2
58.928	41.38	SD of differences	26.89
41.492	28.989	SEM of differences	3.562		How big is the difference?		How big is the difference?		How big is the difference?
47.722	19.034	95% confidence interval	-31,91 to -17,64		Mean of differences (YOUNG BTA - YOUNG)	-52.55	Mean of differences (YOUNG BTA - YOUNG)	33.1	Mean of differences (YOUNG BTA - YOUNG)	19.45
7.624	19.705	R squared (partial eta squared)	0.4636		SD of differences	2.899	SD of differences	0.1414	SD of differences	3.041
58.626	20.096				SEM of differences	2.05	SEM of differences	0.1	SEM of differences	2.15
11.397	28.156				95% confidence interval	-78,60 to -26,50	95% confidence interval	31,83 to 34,37	95% confidence interval	-7,868 to 46,77
61.433	12.841				R squared (partial eta squared)	0.9985	R squared (partial eta squared)	1	R squared (partial eta squared)	0.9879
51.872	5.993
58.669	60.257
69.95	44.865
65.818	6.067
47.205	60.254
47.52	47.658
42.623	15.895
66.083	12.72
21.903	19.869
60.953	49.378
53.745	13.476
65.354	40.735
39.61	3.308
9.386	37.116
15.537	34.482
75.114	66.052
63.211	15.757
70.319	50.981
69.386	62.904
70.725	65.903
67.425	10.587
61.203	55.211
44.386	66.711
42.234	62.956
35.143	43.932
42.417	11.099
70.915	3.373
34.201	5.58
70.376	21.537
58.618	2.272
72.708	5.003
61.956	53.634
73.19	5.303
69.589	64.981
64.268	44.804
62.634	12.328
50.343	45.849
53.316	77.239
69.946	15.551
71.421	37.998
63.917
73.675
70.018
49.002
64.635
