# Supplementary material for: Chromatin remodeling due to degradation of citrate carrier impairs osteogenesis of aged mesenchymal stem cells
Source: Nat Aging. 2021 Sep 13;1(9):810–25. doi: 10.1038/s43587-021-00105-8 (PMC10154229; doi:10.1038/s43587-021-00105-8)
Supplement: Supplementary file 16 — Source Data Extended Data Fig. 6. Statistical source data for Extended Fig. 6. [file 43587_2021_105_MOESM16_ESM.xlsx]

## Sheet: Sheet1
Source Data Extended Fig. 6a_ CiC qPCR					Source Data Extended Fig. 6e_mtDNA					Source Data Extended Fig. 6f_MitoTracker MFI					Source Data Extended Fig. 6h_Mito Length					Source Data Extended Fig. 6i
YOUNG	OLD	Statistics			YOUNG	OLD	Statistics			YOUNG	OLD	Statistics			YOUNG	OLD	Statistics				YOUNG
0.0421984	0.0536603	Unpaired t test			503.786	824.095	Unpaired t test_cox-1			11861	12245.4	Unpaired t test			1520	1424	Unpaired t test			Fragmented (<0.7 um)	6
0.0734717	0.0492636	P value	0.3466		303.734	590.858	P value	0.1327		10755.2	10538.6	P value	0.5597		2174	2198	P value	<0,0001		Intermediate (0.7- 2 um)	38
0.056589	0.0630803	P value summary	ns		666.287	774.256	P value summary	ns		14513.2		P value summary	ns		1389	415	P value summary	****		Elongated (> 2 um)	15
0.0363979	0.0434852	Significantly different (P < 0.05)?	No				Significantly different (P < 0.05)?	No		11774.7		Significantly different (P < 0.05)?	No		1458	727	Significantly different (P < 0.05)?	Yes		Total=	59
0.0657591	0.0382075	One- or two-tailed P value?	Two-tailed				One- or two-tailed P value?	Two-tailed				One- or two-tailed P value?	Two-tailed		924	1340	One- or two-tailed P value?	Two-tailed			OLD
0.0696693		t, df	t=0,9932, df=9				t, df	t=1,884, df=4				t, df	t=0,6354, df=4		628	1124	t, df	t=4,349, df=172		Fragmented (<0.7 um)	48
															470	1527				Intermediate (0.7- 2 um)	55
		How big is the difference?					How big is the difference?					How big is the difference?			1782	1076	How big is the difference?			Elongated (> 2 um)	7
		Mean of YOUNG	0.05735				Mean of YOUNG	491.3				Mean of YOUNG	12226		917	1193	Mean of YOUNG	1476		Total=	110
		Mean of OLD	0.04954				Mean of OLD	729.7				Mean of OLD	11392		1456	1874	Mean of OLD	975.2
		Difference between means (OLD - YOUNG) ± SEM	-0,007808 ± 0,007862				Difference between means (OLD - YOUNG) ± SEM	238,5 ± 126,6				Difference between means (OLD - YOUNG) ± SEM	-834,0 ± 1313		788	496	Difference between means (OLD - YOUNG) ± SEM	-501,3 ± 115,3
		95% confidence interval	-0,02559 to 0,009976				95% confidence interval	-113,0 to 589,9				95% confidence interval	-4478 to 2810		839	779	95% confidence interval	-728,8 to -273,7
		R squared (eta squared)	0.09878				R squared (eta squared)	0.4702				R squared (eta squared)	0.09169		689	890	R squared (eta squared)	0.09905
															1100	4435
					YOUNG	OLD	Unpaired t test for atp6								834	3098
					584.071	1026.37	P value	0.1489							1536	698
					354.588	756.572	P value summary	ns							1797	1438
					851.188	881.205	Significantly different (P < 0.05)?	No							1226	576
							One- or two-tailed P value?	Two-tailed							1649	3446
							t, df	t=1,785, df=4							1335	1068
															926	1151
							How big is the difference?								1402	923
							Mean of YOUNG	596.6							880	992
							Mean of OLD	888							796	1860
							Difference between means (OLD - YOUNG) ± SEM	291,4 ± 163,3							405	1038
							95% confidence interval	-162,0 to 744,8							638	683
							R squared (eta squared)	0.4433							1409	305
															2613	449
															2099	1627
															783	1360
															3922	865
															718	590
															914	774
															920	874
															2892	550
															4213	1302
															2499	1022
															1652	1161
															2119	851
															3044	783
															3075	527
															2122	751
															1052	1967
															1822	1691
															1292	547
															957	574
															999	944
															747	423
															547	2698
															884	1099
															862	665
															1036	724
															804	482
															838	726
															1696	425
															2171	721
															2689	674
															1590	2036
															1871	1994
															1219	1370
															2437	733
																641
																398
																448
																337
																645
																437
																617
																526
																867
																374
																801
																550
																562
																378
																385
																504
																1553
																720
																452
																1249
																495
																419
																542
																646
																960
																520
																1184
																527
																913
																1351
																646
																583
																370
																584
																940
																2276
																1750
																1829
																718
																427
																603
																974
																876
																1223
																551
																449
																1239
																517
																592
																547
																735
																1017
